# Supplementary material for: Dissociable psychosocial profiles of adolescent substance users
Source: PLoS One. 2018 Aug 30;13(8):e0202498. doi: 10.1371/journal.pone.0202498 (PMC6116932; doi:10.1371/journal.pone.0202498)
Supplement: S2 File — Alcohol Lifetime 1 Subanalysis.xlsx Alcohol Risk A5 Subanalysis.xlsx Cannabis Lifetime Subanalysis.xlsx Cannabis Risk Subanalysis.xlsx Nicotine Risk Subanalysis.xlsx (ZIP) [file pone.0202498.s002.zip]

Archive with 14 entries (11 files):
- DATA for PLOS One/
- DATA for PLOS One/Cannabis Risk Subanalysis.xlsx
- __MACOSX/
- __MACOSX/DATA for PLOS One/
- __MACOSX/DATA for PLOS One/._Cannabis Risk Subanalysis.xlsx
- DATA for PLOS One/Alcohol Risk A5 Subanalysis.xlsx
- __MACOSX/DATA for PLOS One/._Alcohol Risk A5 Subanalysis.xlsx
- DATA for PLOS One/Alcohol Lifetime1 Subanalysis.xlsx
- __MACOSX/DATA for PLOS One/._Alcohol Lifetime1 Subanalysis.xlsx
- DATA for PLOS One/Nicotine Risk Subanalysis.xlsx
- __MACOSX/DATA for PLOS One/._Nicotine Risk Subanalysis.xlsx
- DATA for PLOS One/Cannabis Lifetime Subanalysis.xlsx
- __MACOSX/DATA for PLOS One/._Cannabis Lifetime Subanalysis.xlsx
- __MACOSX/._DATA for PLOS One
