# Supplementary material for: Dissociable psychosocial profiles of adolescent substance users
Source: PLoS One. 2018 Aug 30;13(8):e0202498. doi: 10.1371/journal.pone.0202498 (PMC6116932; doi:10.1371/journal.pone.0202498)
Supplement: S2 File — Alcohol Lifetime 1 Subanalysis.xlsx Alcohol Risk A5 Subanalysis.xlsx Cannabis Lifetime Subanalysis.xlsx Cannabis Risk Subanalysis.xlsx Nicotine Risk Subanalysis.xlsx (ZIP) [file pone.0202498.s002.zip › DATA for PLOS One/Cannabis Risk Subanalysis.xlsx]

## Sheet: Sheet1
		gender		XXXXXX
		schl_yr		XXXXXX
		Ethnic_Binary		XXXXXX
		seen_mhp		XXXXXX
		total_apss		XXXXXX
		depr_dass		XXXXXX
		anx_dass		XXXXXX
		stressdass		XXXXXX
		COPE_AVD		XXXXXX
		COPE_PLN		XXXXXX
		COPE_SUP		XXXXXX
		angry		XXXXXX
		bodydis		XXXXXX
		BAS_SELECTIVETOTAL		XXXXXX
		total_sls		XXXXXX
		optimism		XXXXXX
		READ_SC		XXXXXX
		ESTEEM		XXXXXX
		mother_employedvsother			XXXXXX
		mother_stayathomevsother			XXXXXX
		father_emp_code			XXXXXX
		Mother_edu_code			XXXXXX
		Father_edu_code			XXXXXX
		no_child			XXXXXX
		Parent_MHP_Code			XXXXXX
		Intact_Family_Code			XXXXXX
		MSPSS_FA			XXXXXX
		READ_FC			XXXXXX
		enjoy			XXXXXX
		schsupp				XXXXXX
		schl_work				XXXXXX
		Disadvantagedstatus				XXXXXX
		Mixed_School				XXXXXX
		HEMSCHOL				XXXXXX
		HEMTEACHER				XXXXXX
		breakup					XXXXXX
		romanticp					XXXXXX
		MSPSS_FR					XXXXXX
		HEMPEER					XXXXXX
		neighbour						XXXXXX
		Wherelive_binary						XXXXXX
		racisma						XXXXXX
		bullya						XXXXXX
		gardai						XXXXXX
		total_inform						XXXXXX
		good_adult						XXXXXX
		anyone_d						XXXXXX
		Smoking							XXXXXX
		Cannabis							XXXXXX

## Sheet: BetaValues
		TOTAL	INDIVIDUAL	FAMILY	SCHOOL	PEER	ENVIRONMENT	POLYSUBSTANCE		UNIQUE CONTRIBUTION	F1 Score	AUC		0.469697	0.36934	0.017077	0.029703	0.011976	0.00793651	0.256955
Model Performance	AUC of ROC	0.9247	0.9193	0.9244	0.9247	0.9248	0.9186	0.8716
Model Performance	Upper	0.9249	0.9196	0.9247	0.925	0.925	0.919	0.872
Model Performance	Lower	0.9245	0.9181	0.9242	0.9243	0.9244	0.9184	0.8712
Model Performance	F1 Score	0.469697	0.457601	0.455521	0.466463	0.473367	0.44692	0.357515
Individual	Gender	-0.354145	XXXXXX	-0.344894	-0.344519	-0.366873	-0.564056	-0.151795		-0.585522	0.36934	0.8394	0.839	0.8397
Individual	School Year	0.10376	XXXXXX	0.110798	0.105981	0.108292	0.0867507	0.31518		0.371663
Individual	Ethnic minority		XXXXXX							0.271877
Individual	Seen Mental Health Professional	0.170261	XXXXXX	0.197338	0.179741	0.178074	0.231565	0.256523		0.513689
Individual	Psychotic Symptoms	0.0797232	XXXXXX	0.0824668	0.0812496	0.0865037	0.091327	0.0902614		0.155082
Individual	Depression		XXXXXX
Individual	Anxiety	0.00754292	XXXXXX	0.00860727	0.00786547	0.00790094	0.00815701	0.0127968		0.0162299
Individual	Stress		XXXXXX
Individual	Avoidance Coping		XXXXXX
Individual	Planning Coping		XXXXXX
Individual	Support Coping		XXXXXX							0.014197
Individual	Anger		XXXXXX	0.0539384	0.0466903		0.0712847	0.0910975		0.230817
Individual	Body Dissatisfaction		XXXXXX
Individual	Acting Out Behaviour	0.047876	XXXXXX	0.0478325	0.0499675	0.0484489	0.0633521	0.114664		0.172977
Individual	Satisfaction with Life		XXXXXX							-0.0274081
Individual	Optimism		XXXXXX
Individual	READ – Social Competence		XXXXXX							0.0242692
Individual	Self-esteem		XXXXXX
Family	Maternal Employment			XXXXXX						-0.237727	0.017077	0.6916	0.6902	0.6923
Family	Stay-at-home Mother			XXXXXX						-0.358037
Family	Paternal Employment			XXXXXX						-0.0940661
Family	Maternal education			XXXXXX
Family	Paternal Education			XXXXXX						-0.01955
Family	No. children in household			XXXXXX						0.0516623
Family	Parental Mental Health Problems	0.07745		XXXXXX	0.0833935	0.0839969	0.0917398	0.0994494		0.393868
Family	Intact Family			XXXXXX						-0.282197
Family	Perceived family support			XXXXXX						-0.0265667
Family	READ – Family Competence	-0.010721		XXXXXX	-0.0120321	-0.0112112	-0.0133836	-0.01236		-0.0391406
Family	Enjoy family life			XXXXXX						-0.337087
School	Teaching Support in School				XXXXXX					0.188765	0.029703	0.7307	0.7295	0.7311
School	Perceived Academic Position				XXXXXX					0.273914
School	Disadvantaged School				XXXXXX
School	Mixed School				XXXXXX
School	School Connectedness		-0.0117259	-0.0098462	XXXXXX					-0.0749653
School	Teacher Connectedness		-0.00557737		XXXXXX					-0.0518286
Peer	Exp. Breakup					XXXXXX				0.371307	0.011976	0.7019	0.7009	0.7026
Peer	Have romantic partner			0.078804	0.0745866	XXXXXX	0.099197	0.247514		0.768606
Peer	Perceived Peer Support					XXXXXX		0.00482668
Peer	Peer connectedness					XXXXXX				-0.0644037
Social Environment	Safe neighbourhood						XXXXXX	0.00114659		-0.0864625	0.00793651	0.7605	0.7579	0.7614
Social Environment	Live in Urban area	0.0727971		0.09067	0.0791366	0.0769458	XXXXXX			0.0891107
Social Environment	Exp racism			0.0785986	0.0670579	0.0692064	XXXXXX			0.245803
Social Environment	Exp bullying						XXXXXX
Social Environment	Trouble with Police	0.941345	0.889663	0.933629	0.927573	0.94633	XXXXXX	1.39988		1.2478
Social Environment	Inform						XXXXXX	-0.00709447		-0.0647472
Social Environment	One Good Adult						XXXXXX			-0.0746837
Social Environment	Exp bereavement						XXXXXX
Polysubstance	Tobacco	0.0766781	0.0799051	0.075785	0.0753343	0.0769875	0.0892925	XXXXXX		0.0824325	0.256955	0.8951	0.8918	0.8966
Polysubstance	Cannabis	1.75387	1.24751	1.70569	1.67971	1.77816	1.85893	XXXXXX		1.14211

## Sheet: Confusion Matrix
MODELS WITH A SINGLE DOMAIN REMOVED
	Independent		F1 Score	Family		F1 Score	School		F1 Score	Peer		F1 Score	Environment		F1 Score	Polysubstance		F1 Score
	True Positives	False Negatives	0.457601	True Positives	False Negatives	0.455521	True Positives	False Negatives	0.466463	True Positives	False Negatives	0.473367	True Positives	False Negatives	0.44692	True Positives	False Negatives	0.357515
	0.2995	0.01		0.297	0.01		0.306	0.01		0.3146	0.01		0.2909	0.01		0.2198	0.01
	True Negatives	False Positives		True Negatives	False Positives		True Negatives	False Positives		True Negatives	False Positives		True Negatives	False Positives		True Negatives	False Positives
	0.9856	0.7		0.988	0.7		0.9877	0.69		0.9873	0.69		0.987	0.71		0.9919	0.78
	Precision	Recall		Precision	Recall	TPR	Precision	Recall	FPR	Precision	Recall		Precision	Recall		Precision	Recall
	0.29965	0.96769		0.297894	0.967427	0.968354	0.307229	0.968354	0.985714	0.313159	0.969193		0.290638	0.966766		0.219844	0.956484
MODELS POWERED ONLY BY A SINGLE DOMAIN
	Independent		F1 Score	Family		F1 Score	School		F1 Score	Peer		F1 Score	Environment		F1 Score	Polysubstance		F1 Score
	True Positives	False Negatives	0.36934	True Positives	False Negatives	0.017077	True Positives	False Negatives	0.029703	True Positives	False Negatives	0.011976	True Positives	False Negatives	0.00793651	True Positives	False Negatives	0.256955
	0.2284	0.01		0.0086	0		0.015	0		0.006	0		0.004	0		0.1487	0.01
	True Negatives	False Positives	0.36934	True Negatives	False Positives		True Negatives	False Positives		True Negatives	0.0002		True Negatives	False Positives		True Negatives	False Positives
	0.9886	0.77		0.9996	0.99		0.9994	0.98		0.9998	0.99		0.9975	1		0.9913	0.85
	Precision	Recall		Precision	Recall		Precision	Recall		Precision	Recall		Precision	Recall		Precision	Recall
	0.228766	0.958054		0.00861206	1		0.0150754	1		0.0060241	1		0.00398406	1		0.148894	0.936988
	Total		F1 Score
	True Positives	False Negatives	0.469697
	0.31	0.01
	True Negatives	False Positives
	0.9873	0.69
	Precision	Recall
	0.31	0.96875

## Sheet: Bar Charts
MINUS	AUC	Lower	Upper	CI Lower	CI Upper		ONLY	AUC	Lower	Upper	CI Lower	CI Upper
Full Model*	0.9247	0.0002	0.0002	0.9245	0.9249		Full Model*		0	0
Individual	0.9193	0.0012	0.0003	0.9181	0.9196		Individual		0	0
Family	0.9244	0.0002	0.0003	0.9242	0.9247		Family		0	0
School	0.9247	0.0004	0.0003	0.9243	0.925		School		0	0
Peer	0.9248	0.0004	0.0002	0.9244	0.925		Peer		0	0
Environment	0.9186	0.0002	0.0004	0.9184	0.919		Environment		0	0
Polysubstance	0.8716	0.0004	0.0004	0.8712	0.872		Polysubstance		0	0

## Sheet: Total
gender	-0.349892	0.0956293	0.00123591	0	-0.252375	-0.249396	-0.508105	-0.251693	-0.322519	-0.320969	-0.360021	-0.41801	-0.321429	-0.494401
schl_yr	0.103871	0.0136695	0.000176664	0	0.101315	0.0826968	0.115142	0.0914323	0.0963906	0.120208	0.109961	0.0945773	0.10097	0.126015
Ethnic_Binary		0.00231092	2.98662e-05	9	0	0	0	0	0.00730776	0	0	0	0	0
seen_mhp	0.168826	0.0468399	0.000605357	0	0.127317	0.197187	0.216975	0.191733	0.179818	0.199612	0.164418	0.0547709	0.17105	0.185375
total_apss	0.0791738	0.0283665	0.000366608	0	0.0565493	0.074657	0.104185	0.047448	0.0661663	0.0693065	0.0841737	0.0702534	0.0716368	0.147362
depr_dass		0	0	10	0	0	0	0	0	0	0	0	0	0
anx_dass	0.00753445	0.00134297	1.73565e-05	0	0.00585396	0.00676555	0.00778109	0.00706043	0.0104328	0.00668011	0.00830837	0.00847855	0.00780468	0.00617892
stressdass		0	0	10	0	0	0	0	0	0	0	0	0	0
COPE_AVD		0	0	10	0	0	0	0	0	0	0	0	0	0
COPE_PLN		0.00214553	2.77287e-05	7	0	0	0	0	0.00298767	0	0.00346076	0	0	0.00600242
COPE_SUP		0	0	10	0	0	0	0	0	0	0	0	0	0
angry	0.0403649	0.0236033	0.000305048	2	0.0183014	0.0572698	0	0.0103237	0.058996	0.0584965	0.0356886	0	0.0380831	0.0457605
bodydis		0	0	10	0	0	0	0	0	0	0	0	0	0
BAS_SELECTIVETOTAL	0.0478771	0.00194121	2.50881e-05	0	0.0473947	0.0471607	0.0517026	0.0471946	0.0473564	0.0475998	0.0501805	0.0490136	0.0450325	0.046136
total_sls		0.000206045	2.66292e-06	8	0	0	0	0	-0.000126453	0	-0.000653389	0	0	0
optimism		0	0	10	0	0	0	0	0	0	0	0	0	0
READ_SC		0	0	10	0	0	0	0	0	0	0	0	0	0
ESTEEM		0	0	10	0	0	0	0	0	0	0	0	0	0
mother_employedvsother		0	0	10	0	0	0	0	0	0	0	0	0	0
mother_stayathomevsother		0.0107162	0.000138495	8	0	0	0	0	-0.0128224	-0.032825	0	0	0	0
father_emp_code		0	0	10	0	0	0	0	0	0	0	0	0	0
Mother_edu_code		0	0	10	0	0	0	0	0	0	0	0	0	0
Father_edu_code		0	0	10	0	0	0	0	0	0	0	0	0	0
no_child		0.00564587	7.2967e-05	9	0	0	0	0	0	0	0	0	0	-0.0178538
Parent_MHP_Code	0.0759691	0.0449958	0.000581524	1	0.0232169	0.0581324	0.116982	0.106262	0.0751273	0	0.0921579	0.0353945	0.0376417	0.138808
Intact_Family_Code		0.0049954	6.45604e-05	9	0	0	0	0	0	0	-0.0157969	0	0	0
MSPSS_FA		0.00103304	1.3351e-05	7	0	0	0	-0.00149246	-0.00203303	0	-0.00265862	0	0	0
READ_FC	-0.0104342	0.00332115	4.29224e-05	0	-0.0090636	-0.00796226	-0.00945141	-0.00591503	-0.00814889	-0.0113133	-0.0103236	-0.0180954	-0.0122227	-0.0118455
enjoy		0.00656587	8.4857e-05	9	0	0	0	0	0	0	0	0	-0.0207631	0
schsupp		0.0244502	0.000315993	7	0	0.00163007	0	0	0.0116958	0	0.0779339	0	0	0
schl_work		0	0	10	0	0	0	0	0	0	0	0	0	0
Disadvantagedstatus		0	0	10	0	0	0	0	0	0	0	0	0	0
Mixed_School		0	0	10	0	0	0	0	0	0	0	0	0	0
HEMSCHOL		0.00484686	6.26406e-05	3	0	-0.0129245	-0.00677884	-0.0101497	-0.00470946	-0.010913	-0.00772813	0	-0.00906205	0
HEMTEACHER		0.00107409	1.38815e-05	8	0	0	0	-0.00132536	-0.00327804	0	0	0	0	0
breakup		0.0188011	0.000242984	5	0	0.0257064	0	0	0.0361578	0.0227307	0	0	0.0512265	0.00344849
romanticp	0.0671299	0.0346315	0.000447576	2	0	0.0453307	0.0566997	0.104794	0.0524877	0.092135	0.0807187	0	0.0603473	0.0445264
MSPSS_FR		0	0	10	0	0	0	0	0	0	0	0	0	0
HEMPEER		0.00232834	3.00913e-05	5	-0.00111245	0	0	0	-0.00721388	0	-0.00182532	-0.000136099	-0.00323066	0
neighbour		0.00425172	5.4949e-05	9	0	0	0	0	0	-0.0134451	0	0	0	0
Wherelive_binary	0.0639573	0.0381084	0.000492511	0	0.0408601	0.0128282	0.12211	0.036302	0.0959832	0.0895759	0.0705853	0.0661064	0.00909084	0.0961305
racisma		0.0583925	0.000754661	4	0.0966026	0.000886584	0	0	0.0615002	0.146968	0.102517	0	0	0.112067
bullya		0	0	10	0	0	0	0	0	0	0	0	0	0
gardai	0.934702	0.0572543	0.000739952	0	1.0436	0.946215	0.911575	0.942068	0.890866	0.879478	0.868611	0.950219	0.900937	1.01346
total_inform		3.82071e-05	4.93787e-07	9	0	0	0	0	0	0	0	-0.000120822	0	0
good_adult		0.010138	0.000131023	6	0	-0.00270545	0	-0.0117088	-0.0186068	0	-0.0285137	0	0	0
anyone_d		0.00377354	4.87691e-05	9	0	0	0	0	-0.011933	0	0	0	0	0
Smoking	0.0757026	0.00482423	6.23481e-05	0	0.0867851	0.0698379	0.0804589	0.0752466	0.07295	0.0741115	0.0756956	0.0765841	0.0723396	0.0730162
Alcohol	1.72241	0.200622	0.00259283	0	1.65985	1.5014	1.9648	1.58724	1.62213	1.58266	1.66109	1.99887	1.59673	2.04935

## Sheet: IND
mother_employedvsother		0	0	10	0	0	0	0	0	0	0	0	0	0
mother_stayathomevsother		0	0	10	0	0	0	0	0	0	0	0	0	0
father_emp_code		0	0	10	0	0	0	0	0	0	0	0	0	0
Mother_edu_code		0	0	10	0	0	0	0	0	0	0	0	0	0
Father_edu_code		0	0	10	0	0	0	0	0	0	0	0	0	0
no_child		0	0	10	0	0	0	0	0	0	0	0	0	0
Parent_MHP_Code		0.013842	0.000178894	9	0	0	0	0	0	0	0	0.0437723	0	0
Intact_Family_Code		0	0	10	0	0	0	0	0	0	0	0	0	0
MSPSS_FA		0	0	10	0	0	0	0	0	0	0	0	0	0
READ_FC		0.00368046	4.75661e-05	4	-0.00483632	-0.00753826	-0.00558953	-0.00467292	0	0	0	-0.00971092	-0.00702311	0
enjoy		0.0187337	0.000242114	6	-0.0189909	-0.0534531	-0.032033	0	0	0	0	-0.0235061	0	0
schsupp		0	0	10	0	0	0	0	0	0	0	0	0	0
schl_work		0	0	10	0	0	0	0	0	0	0	0	0	0
Disadvantagedstatus		0	0	10	0	0	0	0	0	0	0	0	0	0
Mixed_School		0	0	10	0	0	0	0	0	0	0	0	0	0
HEMSCHOL	-0.0115354	0.00471248	6.09038e-05	0	-0.0154657	-0.0152595	-0.012964	-0.0110567	-0.00945516	-0.000413701	-0.0108794	-0.0161559	-0.0148753	-0.00882867
HEMTEACHER	-0.00650921	0.00365795	4.72751e-05	2	-0.00863879	-0.00569625	-0.00877831	0	-0.00381188	0	-0.00351375	-0.00833019	-0.01002	-0.00328455
breakup		0	0	10	0	0	0	0	0	0	0	0	0	0
romanticp		0.02582	0.000333696	6	0.041819	0.000163914	0.0724817	0	0	0	0	0.0351628	0	0
MSPSS_FR		0	0	10	0	0	0	0	0	0	0	0	0	0
HEMPEER		0	0	10	0	0	0	0	0	0	0	0	0	0
neighbour		0	0	10	0	0	0	0	0	0	0	0	0	0
Wherelive_binary		0	0	10	0	0	0	0	0	0	0	0	0	0
racisma		0.0297662	0.000384697	8	0.0118856	0	0	0	0	0	0	0.0947055	0	0
bullya		0	0	10	0	0	0	0	0	0	0	0	0	0
gardai	0.872005	0.0939177	0.00121379	0	0.885079	0.893387	0.810261	1.00509	0.797766	0.98522	0.727222	0.954494	0.892965	0.768567
total_inform		0	0	10	0	0	0	0	0	0	0	0	0	0
good_adult		0	0	10	0	0	0	0	0	0	0	0	0	0
anyone_d		0	0	10	0	0	0	0	0	0	0	0	0	0
Smoking	0.0787955	0.0110758	0.000143143	0	0.0824078	0.0809063	0.0677196	0.0886515	0.0754674	0.100393	0.0683924	0.0849308	0.0755484	0.0635378
Cannabis	1.20819	0.214817	0.00277629	0	1.20158	1.23545	0.967074	1.44595	1.08399	1.60617	0.972765	1.35375	1.22841	0.986767

## Sheet: FAM
gender	-0.35702	0.0737995	0.000953782	0	-0.498663	-0.239888	-0.284084	-0.422613	-0.332154	-0.409224	-0.376771	-0.345683	-0.343786	-0.317332
schl_yr	0.11243	0.0157979	0.000204171	0	0.142575	0.0834191	0.119647	0.11612	0.108136	0.112129	0.106211	0.106318	0.127591	0.102151
Ethnic_Binary		0.0357339	0.000461824	6	0.0274619	0	0.113525	0	0	0	0	0.0327953	0.0313354	0
seen_mhp	0.199491	0.0475203	0.00061415	0	0.214538	0.210839	0.19298	0.205268	0.15659	0.269759	0.262892	0.16482	0.206315	0.110912
total_apss	0.0851766	0.0240724	0.000311111	0	0.113227	0.0394341	0.0683295	0.112156	0.0996483	0.110865	0.0697	0.0812697	0.0860848	0.0710518
depr_dass		0.00038308	4.95091e-06	9	0.00121141	0	0	0	0	0	0	0	0	0
anx_dass	0.00858166	0.00284971	3.68296e-05	0	0.0137995	0.00903324	0.00644131	0.0070387	0.00512807	0.0106181	0.00490857	0.00794661	0.0113829	0.00951955
stressdass		0	0	10	0	0	0	0	0	0	0	0	0	0
COPE_AVD		0	0	10	0	0	0	0	0	0	0	0	0	0
COPE_PLN		0.00483432	6.24785e-05	6	0.0143749	0	0.00481748	0.00021508	0	0	0	0	0.00713347	0
COPE_SUP		0.00252713	3.26605e-05	9	0.00799149	0	0	0	0	0	0	0	0	0
angry	0.0493541	0.0296985	0.000383822	1	0.0939312	0.0400792	0.0752928	0.0206996	0.0519625	0	0.00348846	0.0554433	0.0484295	0.0548604
bodydis		0.00123108	1.59104e-05	9	0.00389302	0	0	0	0	0	0	0	0	0
BAS_SELECTIVETOTAL	0.048026	0.00404596	5.22898e-05	0	0.0437353	0.0497823	0.0496889	0.0510257	0.044899	0.0492783	0.0510907	0.054614	0.0437273	0.042418
total_sls		0.0034227	4.42348e-05	5	-0.00906557	-0.00041914	-0.0071805	0	-0.00132032	0	0	0	0	-0.00451789
optimism		0	0	10	0	0	0	0	0	0	0	0	0	0
READ_SC		0.000348747	4.50719e-06	9	-0.00110283	0	0	0	0	0	0	0	0	0
ESTEEM		0.00635725	8.21608e-05	9	0.0201034	0	0	0	0	0	0	0	0	0
schsupp		0.0383005	0.000494994	7	0.121852	0	0	0	0	0	0	0.0287388	0.0240619	0
schl_work		0.031147	0.000402542	9	-0.0984953	0	0	0	0	0	0	0	0	0
Disadvantagedstatus		0	0	10	0	0	0	0	0	0	0	0	0	0
Mixed_School		0.026514	0.000342666	9	0.0838446	0	0	0	0	0	0	0	0	0
HEMSCHOL	-0.0120408	0.0069311	8.95773e-05	3	-0.0195372	-0.0126828	-0.0131705	-0.00865374	-0.00502076	0	0	0	-0.0105349	-0.0146859
HEMTEACHER	-0.00449146	0.00194465	2.51326e-05	8	0	0	-0.00542898	0	0	0	0	0	-0.00355394	0
breakup	0.0417552	0.0306488	0.000396104	4	0.0641073	0	0.0623031	0.0136335	0.0115439	0	0	0	0.0770877	0.0218556
romanticp	0.0785766	0.043198	0.000558288	2	0.136198	0.074552	0.0797515	0.0385973	0.0931169	0	0	0.0635523	0.0982555	0.0445894
MSPSS_FR		0	0	10	0	0	0	0	0	0	0	0	0	0
HEMPEER	-0.00497726	0.00352727	4.55863e-05	3	-0.0105611	-0.00151729	-0.00416906	0	-0.00356607	-0.00805762	0	-0.00315823	-0.00381152	0
neighbour		0.00107348	1.38736e-05	9	-0.00339464	0	0	0	0	0	0	0	0	0
Wherelive_binary	0.0882686	0.0511734	0.000661363	1	0.156251	0.00770998	0.100036	0.106227	0.0282365	0.0839682	0	0.099154	0.0893228	0.123512
racisma	0.0822018	0.0549717	0.000710452	2	0.0789074	0	0.0375598	0.0778972	0.0692597	0.113291	0	0.127047	0.151526	0.00212527
bullya		0.0310512	0.000401304	9	-0.0981924	0	0	0	0	0	0	0	0	0
gardai	0.942266	0.0310838	0.000401726	0	0.949651	0.889205	0.924796	0.97904	0.964869	0.978882	0.960684	0.912874	0.910422	0.95224
total_inform		0.0100946	0.000130462	8	-0.0314043	0	0	0	0	-0.0101936	0	0	0	0
good_adult		0.0148395	0.000191785	3	-0.0462089	0	-0.0143638	-0.0255628	-0.0109014	0	0	-0.0190279	-0.0206278	-0.00199921
anyone_d		0.0323656	0.000418291	7	-0.0659033	0	-0.0312486	0	0	0	0	0	-0.0864898	0
Smoking	0.0765743	0.00434275	5.61255e-05	0	0.0806006	0.0764785	0.0722198	0.073325	0.0718602	0.0803028	0.0840557	0.0787258	0.0713578	0.0768164
Cannabis	1.75508	0.150383	0.00194355	0	1.87617	1.61296	1.45908	1.81327	1.70778	1.9278	1.94918	1.80169	1.70041	1.70248

## Sheet: SCH
gender	-0.35782	0.0648668	0.000838335	0	-0.482655	-0.402709	-0.349674	-0.339794	-0.251214	-0.361158	-0.307742	-0.332563	-0.326647	-0.424046
schl_yr	0.108528	0.0149956	0.000193803	0	0.123237	0.0905262	0.113484	0.109617	0.0951477	0.106295	0.0950014	0.0978219	0.11507	0.139077
Ethnic_Binary		0.0329266	0.000425542	8	0	0	0	0	0	0	0	0.00817077	0	0.104714
seen_mhp	0.18444	0.0313319	0.000404932	0	0.246955	0.17635	0.206785	0.145485	0.184933	0.190013	0.136011	0.169088	0.198544	0.190239
total_apss	0.0838493	0.029958	0.000387176	0	0.115309	0.0615782	0.0886053	0.103443	0.0566835	0.0990581	0.0638997	0.0418483	0.0705758	0.137493
depr_dass		0	0	10	0	0	0	0	0	0	0	0	0	0
anx_dass	0.00769187	0.00219349	2.83485e-05	0	0.00444415	0.00881077	0.00751347	0.00982394	0.00733938	0.006627	0.00544546	0.0122043	0.00748175	0.00722851
stressdass		0	0	10	0	0	0	0	0	0	0	0	0	0
COPE_AVD		0	0	10	0	0	0	0	0	0	0	0	0	0
COPE_PLN		0.00499353	6.45362e-05	6	0.00224417	0	0.0039479	0.0098215	0	0	0	0	0	0.0140642
COPE_SUP		0.000707041	9.13776e-06	9	0	0	0	0	0	0	0	0	0	0.00223586
angry	0.0450695	0.0328219	0.000424189	1	0.0031421	0	0.0756188	0.0329525	0.00988081	0.0394948	0.0209356	0.0929487	0.0596441	0.0710077
bodydis		0	0	10	0	0	0	0	0	0	0	0	0	0
BAS_SELECTIVETOTAL	0.0502202	0.00524508	6.77872e-05	0	0.0574419	0.0401914	0.053293	0.0508852	0.0454106	0.0473714	0.0492445	0.0482714	0.0561418	0.0539512
total_sls		0.00165041	2.13298e-05	7	0	0	0	-0.00172237	0	0	-0.0011771	0	0	-0.00516373
optimism		0	0	10	0	0	0	0	0	0	0	0	0	0
READ_SC		0	0	10	0	0	0	0	0	0	0	0	0	0
ESTEEM		0.00117855	1.52315e-05	9	0	0	0	0	0	0	0	0	0	0.0037269
mother_employedvsother		0.00770819	9.96203e-05	9	0	0	0	0	0	0	0	0	0	-0.0243755
mother_stayathomevsother		0.0233363	0.000301597	8	0	0	0	-0.046399	0	0	0	0	0	-0.0627707
father_emp_code		0.00821046	0.000106112	9	0	0	0	0	0	0	0	0	0	-0.0259638
Mother_edu_code		0	0	10	0	0	0	0	0	0	0	0	0	0
Father_edu_code		0	0	10	0	0	0	0	0	0	0	0	0	0
no_child		0.0202095	0.000261187	9	0	0	0	0	0	0	0	0	0	-0.0639081
Parent_MHP_Code	0.082042	0.053526	0.000691768	1	0.0947504	0	0.0303899	0.0806303	0.00806734	0.105794	0.0812405	0.15318	0.0392783	0.145047
Intact_Family_Code		0.0012557	1.62287e-05	9	0	0	0	-0.00397089	0	0	0	0	0	0
MSPSS_FA		0.00164077	2.12052e-05	6	-0.00377965	0	0	-0.00367553	0	0	0	-0.00284853	-0.000785926	0
READ_FC	-0.0121071	0.00374078	4.83457e-05	0	-0.00527847	-0.0137772	-0.0153834	-0.0132561	-0.0118695	-0.0148858	-0.00951547	-0.00664726	-0.0146501	-0.015808
enjoy		0.00207522	2.682e-05	9	0	0	0	0	0	0	0	0	-0.00656241	0
breakup		0.0208852	0.000269919	4	0	0	0.0324663	0.0214071	0	0.0485981	0	0.0397762	0.0183574	0.0511528
romanticp	0.0768001	0.0558805	0.000722197	1	0.0593807	0	0.030377	0.152596	0.000351067	0.133926	0.081422	0.0220932	0.0852904	0.125765
MSPSS_FR		0	0	10	0	0	0	0	0	0	0	0	0	0
HEMPEER		0.00347108	4.48601e-05	3	-0.0104574	0	-0.00493154	-0.00683163	0	0	-0.00326052	-0.00523707	-0.0041955	-0.00683586
neighbour		0	0	10	0	0	0	0	0	0	0	0	0	0
Wherelive_binary	0.0740391	0.0403733	0.000521783	0	0.0996511	0.0393839	0.0894845	0.117931	0.0123918	0.109775	0.0242195	0.047161	0.0778605	0.122532
racisma	0.0678126	0.0415007	0.000536353	2	0.100679	0	0.0214109	0.0885593	0.021347	0.0683914	0	0.0458779	0.0991344	0.0971001
bullya		0	0	10	0	0	0	0	0	0	0	0	0	0
gardai	0.933249	0.0474523	0.000613271	0	0.910332	0.953404	0.904378	0.93228	0.988776	0.935655	1.03052	0.911138	0.868667	0.897343
total_inform		0.000582237	7.5248e-06	9	0	-0.00184119	0	0	0	0	0	0	0	0
good_adult		0.00833643	0.00010774	6	-0.00571229	0	0	0	0	-0.00948202	0	0	-0.0153941	-0.0236721
anyone_d		0.0309018	0.000399374	7	-0.0599167	0	0	-0.029413	0	0	0	0	0	-0.0846534
Smoking	0.0759594	0.00413215	5.34037e-05	0	0.0802397	0.0835895	0.0780465	0.0722179	0.0793575	0.0730782	0.0715779	0.074934	0.0718129	0.0747401
Cannabis	1.71236	0.127865	0.00165252	0	1.87381	1.8915	1.82684	1.63094	1.74681	1.63003	1.58751	1.57416	1.57002	1.79198

## Sheet: PEER
gender	-0.375483	0.0910017	0.0011761	0	-0.360873	-0.301939	-0.486087	-0.396343	-0.270045	-0.372372	-0.319391	-0.395717	-0.291033	-0.561028
schl_yr	0.112987	0.0209956	0.000271346	0	0.112579	0.0816426	0.133494	0.0954383	0.0970633	0.113602	0.10368	0.139278	0.105847	0.147242
Ethnic_Binary		0.0195137	0.000252194	8	0.00933319	0	0	0	0	0	0	0	0	0.0620436
seen_mhp	0.181882	0.0531489	0.000686894	0	0.0940831	0.133696	0.135192	0.209038	0.247249	0.202688	0.129573	0.216774	0.220144	0.230378
total_apss	0.0911141	0.0308108	0.000398197	0	0.0833941	0.0913023	0.120486	0.10945	0.0594162	0.0627475	0.0861861	0.0757316	0.0642731	0.158155
depr_dass		0	0	10	0	0	0	0	0	0	0	0	0	0
anx_dass	0.0081755	0.00304107	3.93026e-05	0	0.00952034	0.00792979	0.0068851	0.00730608	0.00695362	0.00545448	0.00578369	0.00718685	0.00861236	0.0161226
stressdass		0	0	10	0	0	0	0	0	0	0	0	0	0
COPE_AVD		0	0	10	0	0	0	0	0	0	0	0	0	0
COPE_PLN		0.00584264	7.55101e-05	5	0	0	0	0	0.000397242	0.00391305	0.00358967	0.00450017	0	0.0188804
COPE_SUP		0.00319581	4.13025e-05	9	0	0	0	0	0	0	0	0	0	0.010106
angry	0.0449616	0.025716	0.000332353	1	0.0224082	0	0.064086	0.0217381	0.0172081	0.0667799	0.0427281	0.0375907	0.0498864	0.0822288
bodydis		0	0	10	0	0	0	0	0	0	0	0	0	0
BAS_SELECTIVETOTAL	0.0492606	0.00629813	8.13968e-05	0	0.0517928	0.0384617	0.050111	0.0574416	0.0480395	0.0454186	0.0466178	0.060644	0.0483871	0.0456918
total_sls		0.00176217	2.27742e-05	7	0	0	0	0	-0.0017119	0	0	0	-0.000885139	-0.00555718
optimism		0	0	10	0	0	0	0	0	0	0	0	0	0
READ_SC		0.00121284	1.56746e-05	9	0	0	0	0	0	0	0	0	0	-0.00383532
ESTEEM		0.00518026	6.69494e-05	9	0	0	0	0	0	0	0	0	0	0.0163814
mother_employedvsother		0.0296521	0.000383222	9	0	0	0	0	0	0	0	0	0	-0.0937681
mother_stayathomevsother		0.0245622	0.000317441	9	0	0	0	0	0	0	0	0	0	-0.0776725
father_emp_code		0	0	10	0	0	0	0	0	0	0	0	0	0
Mother_edu_code		0.0116539	0.000150615	9	0	0	0	0	0	0	0	0	0	0.0368529
Father_edu_code		0	0	10	0	0	0	0	0	0	0	0	0	0
no_child		0.0345399	0.000446392	9	0	0	0	0	0	0	0	0	0	-0.109225
Parent_MHP_Code	0.111673	0.0713	0.000921478	2	0	0.130091	0.195903	0	0.0408101	0.123699	0.0123185	0.117463	0.104479	0.168622
Intact_Family_Code		0.0112988	0.000146025	8	0	0	0	0	0	0	-0.00990314	-0.0354481	0	0
MSPSS_FA		0.00174205	2.25142e-05	7	0	0	0	0	-0.00170072	0	0	0	-4.21827e-05	-0.00543833
READ_FC	-0.0113026	0.00456012	5.89348e-05	0	-0.0171242	-0.00402689	-0.00452013	-0.00948672	-0.0162133	-0.0112703	-0.0152961	-0.0114593	-0.00953277	-0.0140964
enjoy		0.00371198	4.79735e-05	9	0	0	0	-0.0117383	0	0	0	0	0	0
schsupp		0.0277898	0.000359154	7	0.0523838	0	0.00159222	0	0	0	0	0	0	0.0769242
schl_work		0	0	10	0	0	0	0	0	0	0	0	0	0
Disadvantagedstatus		0.00405065	5.23504e-05	9	0	0	0	0	0	0	0	0	0	0.0128093
Mixed_School		0.00364811	4.7148e-05	9	0	0	0	0	0	0	0	0	0	0.0115363
HEMSCHOL	-0.00833124	0.00491389	6.35068e-05	1	-0.00237269	-0.00986751	-0.00755921	0	-0.0115174	-0.00373476	-0.00835382	-0.00643368	-0.00779849	-0.0173436
HEMTEACHER		0.000362121	4.68004e-06	8	0	0	0	0	-8.75068e-05	0	0	0	-0.00115154	0
neighbour		0.00122618	1.58472e-05	9	0	0	0	0	-0.00387754	0	0	0	0	0
Wherelive_binary	0.0807619	0.0530597	0.000685741	0	0.0971811	0.0074833	0.0830297	0.0402387	0.0787213	0.0940032	0.0664086	0.0500749	0.0803945	0.210083
racisma	0.0788839	0.0498646	0.000644448	2	0.0861855	0	0.0555453	0	0.100939	0.0253786	0.0514275	0.129321	0.140517	0.0417574
bullya		0.0103527	0.000133798	9	0	0	0	0	0	0	0	0	0	-0.0327381
gardai	0.944101	0.0369009	0.000476906	0	0.90744	0.978682	0.957198	0.937948	0.94469	0.96002	1.0074	0.910793	0.880892	0.955947
total_inform		0.00556976	7.19833e-05	9	0	0	0	0	0	0	0	0	0	-0.0176131
good_adult		0.0158493	0.000204836	6	0	0	-0.00989411	0	0	0	0	-0.0410128	-0.00403252	-0.0359182
anyone_d		0.0315057	0.000407179	8	0	0	0	0	0	0	-0.00176649	0	0	-0.0998107
Smoking	0.0761415	0.00431726	5.5796e-05	0	0.0774862	0.0794194	0.0729669	0.0755406	0.073773	0.0792943	0.0792081	0.0798497	0.0778844	0.0659919
Cannabis	1.76771	0.140977	0.00182198	0	1.69176	1.71101	1.86211	1.90219	1.5764	1.87064	1.71258	1.83832	1.547	1.9651

## Sheet: ENV
gender	-0.564861	0.0475568	0.000614622	0	-0.644289	-0.516678	-0.578195	-0.541082	-0.565845	-0.532129	-0.570455	-0.533753	-0.647298	-0.518883
schl_yr	0.0976101	0.0255024	0.000329592	0	0.13576	0.0809316	0.051476	0.123885	0.104886	0.11266	0.0732195	0.0885913	0.114604	0.0900876
Ethnic_Binary	0.122262	0.0755955	0.000976993	2	0.103682	0.0677898	0	0.160515	0.194152	0.138496	0	0.201066	0.0906176	0.021781
seen_mhp	0.241517	0.063467	0.000820245	0	0.355052	0.207321	0.123916	0.257168	0.274508	0.188978	0.273933	0.208735	0.237881	0.287678
total_apss	0.0994135	0.0176275	0.000227817	0	0.13349	0.0833233	0.0907026	0.104001	0.0788421	0.0871219	0.0890893	0.106209	0.122899	0.0984569
depr_dass		0	0	10	0	0	0	0	0	0	0	0	0	0
anx_dass	0.00867732	0.00265087	3.42597e-05	0	0.00715615	0.00734845	0.00832356	0.0129057	0.0126992	0.00989474	0.00952653	0.00563551	0.0050229	0.0082605
stressdass		0	0	10	0	0	0	0	0	0	0	0	0	0
COPE_AVD		0	0	10	0	0	0	0	0	0	0	0	0	0
COPE_PLN		0.00717603	9.27427e-05	3	0.0218215	0	0	0.0130783	0.00815968	0.00938539	0	0.0133754	0.00921477	0.0032443
COPE_SUP		0.000974198	1.25905e-05	9	0.00308069	0	0	0	0	0	0	0	0	0
angry	0.0930658	0.03785	0.000489172	1	0.0780759	0.089487	0.103238	0.13646	0.0637327	0.102234	0	0.053644	0.111426	0.0992952
bodydis		0.00627571	8.11069e-05	6	0	0	0	0.01004	0.01816	0	0	0.00683562	0	1.47079e-05
BAS_SELECTIVETOTAL	0.062784	0.00405978	5.24684e-05	0	0.0663368	0.0661983	0.054883	0.0644427	0.0608249	0.060507	0.0672599	0.0657329	0.0634224	0.0582322
total_sls		0.00184125	2.37963e-05	6	-0.00516478	0	0	-5.5227e-05	0	0	0	-0.00342069	0	-0.00027002
optimism		0	0	10	0	0	0	0	0	0	0	0	0	0
READ_SC		0	0	10	0	0	0	0	0	0	0	0	0	0
ESTEEM		0.00348686	4.50641e-05	3	0.0104338	0	0	0.00416201	0.00149588	0.00563945	0	0.00249729	0.00682361	0.00543197
mother_employedvsother		0.0452742	0.000585122	9	-0.14317	0	0	0	0	0	0	0	0	0
mother_stayathomevsother		0.0598356	0.000773313	3	-0.179067	0	0	-0.00891675	-0.0295992	-0.0749981	0	-0.102817	-0.00434129	-0.0731243
father_emp_code		0.0127772	0.000165132	9	-0.040405	0	0	0	0	0	0	0	0	0
Mother_edu_code	#DIV/0!	0	0	10	0	0	0	0	0	0	0	0	0	0
Father_edu_code		0.00774057	0.000100039	9	0.0244778	0	0	0	0	0	0	0	0	0
no_child		0.00145203	1.8766e-05	9	0	0	0	0	0	-0.00459173	0	0	0	0
Parent_MHP_Code	0.099626	0.0389127	0.000502906	0	0.161765	0.08858	0.0529431	0.121513	0.0579514	0.113047	0.0475706	0.127292	0.137769	0.087828
Intact_Family_Code	-0.0588398	0.0380617	0.000491907	2	0	-0.0327274	0	-0.0165588	-0.0876067	-0.0826808	-0.01897	-0.0517596	-0.0937932	-0.0866223
MSPSS_FA	-0.00483332	0.00353441	4.56786e-05	2	-0.0113625	-0.00649326	0	-0.00395512	-0.00106376	-0.00173663	0	-0.00643431	-0.00427941	-0.00334162
READ_FC	-0.0132805	0.00437868	5.65898e-05	0	-0.0197005	-0.010636	-0.0111031	-0.0132025	-0.0144267	-0.0130747	-0.00532941	-0.0202299	-0.0142335	-0.0108682
enjoy		0.0253324	0.000327394	5	-0.0228352	0	0	-0.0604579	0	-0.052308	0	-0.00895559	0	-0.0510931
schsupp	0.132707	0.0793716	0.0010258	2	0.120314	0	0.0216727	0.188302	0.088681	0.167853	0	0.119218	0.230364	0.125251
schl_work		0	0	10	0	0	0	0	0	0	0	0	0	0
Disadvantagedstatus		0	0	10	0	0	0	0	0	0	0	0	0	0
Mixed_School		0	0	10	0	0	0	0	0	0	0	0	0	0
HEMSCHOL	-0.00985348	0.00460511	5.95162e-05	2	-0.00936616	-0.00677073	0	-0.0110954	-0.0104098	-0.013205	0	-0.00652365	-0.0105384	-0.0109187
HEMTEACHER	-0.00535176	0.00322962	4.17394e-05	2	-0.00734252	-0.00559448	0	-0.00577027	-0.00507212	-0.00902694	0	-0.00299847	-0.000512677	-0.00649661
breakup		0.0307672	0.000397634	3	0	0.012646	0	0.0447354	0.0445479	0.0573633	0	0.076537	0.0335334	0.0789507
romanticp	0.122913	0.0512202	0.000661967	1	0.12736	0.113671	0	0.149002	0.132932	0.139146	0.110017	0.0943459	0.0571653	0.182578
MSPSS_FR		0	0	10	0	0	0	0	0	0	0	0	0	0
HEMPEER		0.00323465	4.18044e-05	8	0	0	0	0	0	0	0	-0.0088241	-0.00624601	0
Smoking	0.0868981	0.0058216	7.52381e-05	0	0.0915413	0.0835813	0.0956323	0.0792258	0.0819347	0.0815468	0.0866608	0.0886426	0.0956002	0.0846151
Cannabis	1.8068	0.147856	0.00191089	0	1.91823	1.6286	1.93297	1.77917	1.77543	1.60278	1.91358	1.9012	1.99905	1.61702

[truncated: 2 more sheets: POLY, UNIQUE CONTRIBUTION]
