# Supplementary material for: Dissociable psychosocial profiles of adolescent substance users
Source: PLoS One. 2018 Aug 30;13(8):e0202498. doi: 10.1371/journal.pone.0202498 (PMC6116932; doi:10.1371/journal.pone.0202498)
Supplement: S2 File — Alcohol Lifetime 1 Subanalysis.xlsx Alcohol Risk A5 Subanalysis.xlsx Cannabis Lifetime Subanalysis.xlsx Cannabis Risk Subanalysis.xlsx Nicotine Risk Subanalysis.xlsx (ZIP) [file pone.0202498.s002.zip › DATA for PLOS One/Alcohol Risk A5 Subanalysis.xlsx]

## Sheet: Sheet1
		gender		XXXXXX
		schl_yr		XXXXXX
		Ethnic_Binary		XXXXXX
		seen_mhp		XXXXXX
		total_apss		XXXXXX
		depr_dass		XXXXXX
		anx_dass		XXXXXX
		stressdass		XXXXXX
		COPE_AVD		XXXXXX
		COPE_PLN		XXXXXX
		COPE_SUP		XXXXXX
		angry		XXXXXX
		bodydis		XXXXXX
		BAS_SELECTIVETOTAL		XXXXXX
		total_sls		XXXXXX
		optimism		XXXXXX
		READ_SC		XXXXXX
		ESTEEM		XXXXXX
		mother_employedvsother			XXXXXX
		mother_stayathomevsother			XXXXXX
		father_emp_code			XXXXXX
		Mother_edu_code			XXXXXX
		Father_edu_code			XXXXXX
		no_child			XXXXXX
		Parent_MHP_Code			XXXXXX
		Intact_Family_Code			XXXXXX
		MSPSS_FA			XXXXXX
		READ_FC			XXXXXX
		enjoy			XXXXXX
		schsupp				XXXXXX
		schl_work				XXXXXX
		Disadvantagedstatus				XXXXXX
		Mixed_School				XXXXXX
		HEMSCHOL				XXXXXX
		HEMTEACHER				XXXXXX
		breakup					XXXXXX
		romanticp					XXXXXX
		MSPSS_FR					XXXXXX
		HEMPEER					XXXXXX
		neighbour						XXXXXX
		Wherelive_binary						XXXXXX
		racisma						XXXXXX
		bullya						XXXXXX
		gardai						XXXXXX
		total_inform						XXXXXX
		good_adult						XXXXXX
		anyone_d						XXXXXX
		Smoking							XXXXXX
		Cannabis							XXXXXX

## Sheet: BetaValues
		TOTAL	INDIVIDUAL	FAMILY	SCHOOL	PEER	ENVIRONMENT	POLYSUBSTANCE	UNIQUE CONTRIBUTION	F1 Score	AUC		0.76878	0.78389	0.23182	0.446809	0.492914	0.428529	0.709606
Model Performance	AUC of ROC	0.9051	0.8453	0.9047	0.9037	0.9016	0.903	0.8826
Model Performance	Upper	0.9052	0.8456	0.9047	0.9039	0.9018	0.9032	0.8828
Model Performance	Lower	0.905	0.8451	0.9045	0.9036	0.9014	0.9029	0.8825
Model Performance	F1 Score	0.76878	0.709475	0.776736	0.76891	0.769352	0.761364	0.748603		F1 Score	AUC	CI U	CI 95 L
Individual	gender	-0.0612494			-0.081718	-0.0748566	-0.123292	-0.0546446	-0.244015	0.78389	0.8522	0.8521	0.8524
Individual	schl_yr	0.572024		0.570082	0.575121	0.557818	0.572851	0.677403	0.773621
Individual	Ethnic_Binary	-0.118025		-0.112695	-0.164613	-0.100967		-0.134412	-0.284406
Individual	seen_mhp	0.0678961		0.102506	0.0581963	0.0779083	0.0827818	0.129138	0.198298
Individual	total_apss
Individual	depr_dass	0.00424836		0.00399987	0.00486632	0.00420897	0.00335757	0.00568674
Individual	anx_dass
Individual	stressdass	0.0026552		0.003069		0.00447948	0.00198975		-0.00772873
Individual	COPE_AVD	0.00869083		0.00870488	0.0097908	0.00815557	0.00761666	0.0106249	0.00519503
Individual	COPE_PLN				-0.00598939				-0.0312818
Individual	COPE_SUP	0.019132		0.0191518	0.0181085	0.0259582	0.0172904	0.0271591	0.0478479
Individual	angry							0.0287102	0.171878
Individual	bodydis				-0.013251			-0.0246264	-0.0179828
Individual	BAS_SELECTIVETOTAL	0.0988499		0.100223	0.117126	0.0994721	0.110286	0.130677	0.203949
Individual	total_sls	-0.00428701		-0.0079175	-0.0111559	-0.0049886	-0.00347406	-0.00806938	-0.0350981
Individual	optimism								-0.00587665
Individual	READ_SC	0.0204619		0.0165026	0.0177072	0.0307349	0.0262259	0.0302655	0.0586044
Individual	ESTEEM								-0.0143955
Family	mother_employedvsother	0.106394	0.0993517		0.115047	0.110911	0.117215	0.107962		0.23182	0.6708	0.6703	0.671
Family	mother_stayathomevsother								-0.142455
Family	father_emp_code								-0.0615951
Family	Mother_edu_code		0.0269238					0.0224824
Family	Father_edu_code		0.0141506
Family	no_child	0.127493	0.112012		0.134257	0.120329	0.143367	0.122932	0.134659
Family	Parent_MHP_Code	0.202818	0.361209		0.191276	0.226279	0.198489	0.244468	0.510533
Family	Intact_Family_Code	-0.0721776	-0.0443011		-0.0737019	-0.0894359	-0.0925669	-0.115823	-0.217009
Family	MSPSS_FA	-0.00597131	-0.0151087		-0.00667371	-0.00675672	-0.0125102	-0.00493955	-0.0260822
Family	READ_FC	-0.0119927	-0.0229991		-0.0161666	-0.0130937	-0.0106149	-0.018315	-0.0534368
Family	enjoy								-0.211118
School	schsupp	-0.137633	-0.165087	-0.134866		-0.14573	-0.100349	-0.16027	-0.137169	0.446809	0.7012	0.701	0.7013
School	schl_work	0.116726	0.137037	0.123728		0.14739	0.142398	0.194355	0.370969
School	Disadvantagedstatus	0.108525	0.216696	0.102608		0.0965621	0.0907987	0.183991	0.279107
School	Mixed_School	-0.0835607	-0.146878	-0.0706628		-0.0738254	-0.0955417	-0.0813246	-0.152884
School	HEMSCHOL	-0.0233049	-0.0355576	-0.0238848		-0.0264667	-0.0224184	-0.0360164	-0.0827906
School	HEMTEACHER	-0.0274598	-0.0250631	-0.0278663		-0.026748	-0.0320765	-0.032274	-0.0551363
Peer	breakup	0.263724	0.257517	0.264109	0.279001		0.262235	0.342549	0.386347	0.492914	0.6952	0.694	0.6956
Peer	romanticp	0.324607	0.473546	0.328908	0.325365		0.339658	0.435615	0.71924
Peer	MSPSS_FR		0.00869025
Peer	HEMPEER								-0.0325689
Social Environment	neighbour	0.0348381		0.0288384	0.0347346	0.0245181		0.0572552	-0.0564589	0.428529	0.6625	0.6611	0.6631
Social Environment	Wherelive_binary
Social Environment	racisma		-0.126701
Social Environment	bullya	-0.149129	-0.0985853		-0.196095	-0.117236		-0.162424
Social Environment	gardai	0.681053	0.702774	0.693369	0.721472	0.692162		1.02875	1.29657
Social Environment	total_inform								-0.0451349
Social Environment	good_adult	-0.0377183	-0.0271528	-0.0586075	-0.0396051	-0.0396641		-0.0534234	-0.1154
Social Environment	anyone_d	0.0771567		0.0784129	0.0875596	0.108945		0.0971577	0.0828264
Polysubstance	Smoking	1.03484	1.42007	1.04049	1.05135	1.06589	1.14796		0.423577	0.709606	0.7577	0.7555	0.7582
Polysubstance	Cannabis	1.21319	1.39156	1.20982	1.27283	1.25285	1.25277		0.398896	0.398896

## Sheet: Confusion Matrix
MODELS WITH A SINGLE DOMAIN REMOVED
	Independent		F1 Score	Family		F1 Score	School		F1 Score	Peer		F1 Score	Environment		F1 Score	Polysubstance		F1 Score
	True Positives	False Negatives	0.709475	True Positives	False Negatives	0.776736	True Positives	False Negatives	0.76891	True Positives	False Negatives	0.769352	True Positives	False Negatives	0.761364	True Positives	False Negatives	0.748603
	0.5983	0.09		0.6958	0.1		0.6821	0.09		0.6838	0.09		0.67	0.09		0.67	0.12
	True Negatives	False Positives		True Negatives	False Positives		True Negatives	False Positives		True Negatives	False Positives		True Negatives	False Positives		True Negatives	False Positives
	0.906	0.4		0.9016	0.3		0.906	0.32		0.9055	0.32		0.9094	0.33		0.8754	0.33
	Precision	Recall		Precision	Recall		Precision	Recall		Precision	Recall		Precision	Recall		Precision	Recall
	0.599319	0.869243		0.698735	0.87434		0.680671	0.883435		0.681211	0.883691		0.67	0.881579		0.67	0.848101
MODELS POWERED ONLY BY A SINGLE DOMAIN
	Independent		F1 Score	Family		F1 Score	School		F1 Score	Peer		F1 Score	Environment		F1 Score	Polysubstance		F1 Score
	True Positives	False Negatives	0.78389	True Positives	False Negatives	0.23182	True Positives	False Negatives	0.446809	True Positives	False Negatives	0.492914	True Positives	False Negatives	0.428529	True Positives	False Negatives	0.709606
	0.798	0.24		0.1358	0.04		0.315	0.1		0.3791	0.16		0.2887	0.06		0.6109	0.11
	True Negatives	False Positives	0.78389	True Negatives	False Positives		True Negatives	False Positives		True Negatives	False Positives		True Negatives	False Positives		True Negatives	False Positives
	0.764	0.2		0.96	0.86		0.8972	0.68		0.842	0.62		0.938	0.71		0.8933	0.39
	Precision	Recall		Precision	Recall		Precision	Recall		Precision	Recall		Precision	Recall		Precision	Recall
	0.799599	0.768786		0.136373	0.772469		0.316583	0.759036		0.379441	0.703209		0.289076	0.827932		0.610351	0.847413
	Total Model Confusion Matrix
			F1 Score
	True Positives	False Negatives	0.76878
	0.6816	0.09
	True Negatives	False Positives
	0.9079	0.32
	Precision	Recall
	0.680511	0.883359

## Sheet: Bar Charts
MINUS	AUC	Lower	Upper	CI Lower	CI Upper		ONLY	AUC	Lower	Upper	CI Lower	CI Upper
Full Model	0.9051	0.0001	0.0001	0.905	0.9052		Full Model		0	0
Individual	0.8453	0.0002	0.0003	0.8451	0.8456		Individual		0	0
Family	0.9047	0.0002	0	0.9045	0.9047		Family		0	0
School	0.9037	0.0001	0.0002	0.9036	0.9039		School		0	0
Peer	0.9016	0.0002	0.0002	0.9014	0.9018		Peer		0	0
Environment	0.903	0.0001	0.0002	0.9029	0.9032		Environment		0	0
Polysubstance	0.8826	0.0001	0.0002	0.8825	0.8828		Polysubstance		0	0

## Sheet: Total
gender	-0.0565301	0.0294058	0.000380039	1	-0.0818552	-0.0122564	-0.0994978	-0.0456144	-0.0492365	-0.0428842	-0.0637625	-0.0617021	0	-0.0519621
schl_yr	0.563763	0.0181598	0.000234696	0	0.577114	0.571506	0.568909	0.577516	0.537997	0.544392	0.594067	0.540495	0.560217	0.565414
Ethnic_Binary	-0.101452	0.0533409	0.000689376	0	-0.178007	-0.078365	-0.084999	-0.131898	-0.0175487	-0.0815805	-0.11603	-0.0671714	-0.0677197	-0.191206
seen_mhp	0.0598233	0.0245185	0.000316875	0	0.0411838	0.0642145	0.100406	0.0319064	0.0746107	0.0444504	0.0604455	0.0394269	0.0433606	0.0982288
total_apss		0	0	10	0	0	0	0	0	0	0	0	0	0
depr_dass	0.00396604	0.0021894	2.82957e-05	0	0.00562086	0.00173909	0.00217257	0.000867701	0.00386056	0.00311787	0.0053938	0.00297012	0.00626908	0.00764874
anx_dass		0.000445901	5.7628e-06	9	0	0	0	0	0	0	0.00141006	0	0	0
stressdass	0.00266215	0.0018474	2.38757e-05	1	0.00223615	0.00487648	0.0035223	0.00488964	0.00128578	0.00346993	0	0.00299572	9.25494e-05	0.000590832
COPE_AVD	0.00822192	0.00279883	3.61719e-05	0	0.00847287	0.00871139	0.0139056	0.00890022	0.00935218	0.0044228	0.0101198	0.00677143	0.00434859	0.0072144
COPE_PLN		0.000297798	3.84873e-06	8	0	0	-0.000557276	-0.000823573	0	0	0	0	0	0
COPE_SUP	0.018512	0.0019933	2.57613e-05	0	0.0214726	0.0194755	0.0166578	0.0215287	0.0168008	0.0159594	0.0185852	0.0192552	0.016648	0.0187373
angry		0	0	10	0	0	0	0	0	0	0	0	0	0
bodydis		0.00781115	0.000100951	6	-0.01644	-0.00164793	-0.0211318	0	0	-0.0050974	0	0	0	0
BAS_SELECTIVETOTAL	0.0972999	0.00485107	6.2695e-05	0	0.0984746	0.0966067	0.102238	0.102225	0.0939656	0.0925141	0.100797	0.0871578	0.0984119	0.100609
total_sls	-0.00387063	0.00205874	2.6607e-05	0	-0.00515781	-0.00452831	-8.50184e-05	-0.00405077	-0.00272305	-0.00655569	-0.00235906	-0.00670651	-0.00429917	-0.00224096
optimism		0.00133931	1.73092e-05	7	-0.00308155	0	-0.00166672	-0.00318904	0	0	0	0	0	0
READ_SC	0.0196485	0.00456672	5.90201e-05	0	0.0277059	0.0178727	0.0264807	0.014182	0.0181312	0.0199898	0.0191502	0.0218472	0.0145217	0.0166035
ESTEEM		0	0	10	0	0	0	0	0	0	0	0	0	0
mother_employedvsother	0.101934	0.0395664	0.000511354	0	0.0726675	0.116374	0.149152	0.0885544	0.0974357	0.112833	0.16571	0.0884397	0.0230835	0.105094
mother_stayathomevsother		0	0	10	0	0	0	0	0	0	0	0	0	0
father_emp_code		0.0277042	0.000358048	6	-0.0457741	0	-0.0824649	0	-0.00731885	0	-0.0146098	0	0	0
Mother_edu_code		0.00409721	5.29522e-05	5	0.00642286	0	0	0.0115367	0	0.00683776	0	0	0.00528716	0.00164586
Father_edu_code		0.00891881	0.000115266	6	0	0.00119193	0.0279918	0	0	0	0	0.00177397	0	0.00961193
no_child	0.122328	0.0209127	0.000270274	0	0.161729	0.135279	0.12912	0.133521	0.113312	0.114431	0.135426	0.0949499	0.0924224	0.113089
Parent_MHP_Code	0.199947	0.0282818	0.000365513	0	0.244991	0.173566	0.162018	0.200221	0.174355	0.19241	0.221598	0.223831	0.228366	0.178119
Intact_Family_Code	-0.0670751	0.0337399	0.000436053	0	-0.103171	-0.0624918	-0.0932056	-0.132275	-0.0200189	-0.0494049	-0.0620974	-0.0388045	-0.067446	-0.0418356
MSPSS_FA	-0.00588277	0.00175251	2.26494e-05	0	-0.00573052	-0.00558048	-0.00509323	-0.00810025	-0.00702621	-0.00773205	-0.00680091	-0.00657598	-0.00265725	-0.00353081
READ_FC	-0.0118869	0.00283897	3.66907e-05	0	-0.014142	-0.0073351	-0.0156463	-0.00806091	-0.0142495	-0.0132292	-0.0124822	-0.00879647	-0.0124008	-0.0125262
enjoy		0	0	10	0	0	0	0	0	0	0	0	0	0
schsupp	-0.128133	0.0411995	0.000532461	0	-0.185909	-0.137311	-0.103424	-0.134513	-0.0693346	-0.127498	-0.084319	-0.176941	-0.0896488	-0.172434
schl_work	0.114287	0.0210846	0.000272496	0	0.144642	0.111003	0.0970452	0.137569	0.0925015	0.114183	0.12779	0.121392	0.0758389	0.120904
Disadvantagedstatus	0.104124	0.0368628	0.000476413	0	0.0784249	0.0706771	0.082874	0.0431734	0.124508	0.118574	0.137731	0.160992	0.136308	0.0879811
Mixed_School	-0.0793416	0.0260985	0.000337295	0	-0.118582	-0.0567772	-0.101863	-0.0910285	-0.0634958	-0.112174	-0.056956	-0.0492992	-0.054511	-0.088729
HEMSCHOL	-0.0233635	0.00238422	3.08135e-05	0	-0.0191552	-0.0245465	-0.0249242	-0.0235126	-0.0214934	-0.0264772	-0.0256543	-0.0247121	-0.0227982	-0.0203611
HEMTEACHER	-0.027016	0.00312326	4.03649e-05	0	-0.0286482	-0.0229569	-0.0297169	-0.0271678	-0.0274763	-0.0230128	-0.0243895	-0.0331097	-0.0261324	-0.0275496
breakup	0.259805	0.0190682	0.000246437	0	0.253243	0.229586	0.272419	0.239119	0.24618	0.259735	0.282625	0.281976	0.251761	0.281404
romanticp	0.322027	0.0344147	0.000444774	0	0.348064	0.336773	0.360728	0.363336	0.296344	0.286777	0.32389	0.277557	0.348951	0.277848
MSPSS_FR		0	0	10	0	0	0	0	0	0	0	0	0	0
HEMPEER		0	0	10	0	0	0	0	0	0	0	0	0	0
neighbour	0.0344043	0.0185414	0.000239629	1	0.0471515	0.0148545	0.0469591	0.0416815	0	0.0123566	0.0575601	0.0188524	0.0330681	0.0371553
Wherelive_binary		0.00939479	0.000121418	8	0	0	-0.013461	0	0	0	-0.0280223	0	0	0
racisma		0.0101749	0.0001315	9	0	0	0	0	0	0	-0.0321758	0	0	0
bullya	-0.141537	0.0250989	0.000324376	0	-0.177176	-0.135009	-0.172255	-0.121795	-0.11048	-0.164761	-0.116564	-0.122528	-0.13214	-0.162664
gardai	0.674208	0.0386508	0.000499522	0	0.678324	0.70013	0.630909	0.69234	0.696462	0.652351	0.736089	0.64462	0.609768	0.701085
total_inform		0.00777407	0.000100472	6	0.0193621	0	0.0186277	0	0	0.0063796	0.00462554	0	0	0
good_adult	-0.0365068	0.00840226	0.00010859	0	-0.0231614	-0.0302737	-0.0456722	-0.0360839	-0.0379317	-0.0277813	-0.0410103	-0.0361376	-0.0352119	-0.0518035
anyone_d	0.0714371	0.0247604	0.000320002	0	0.040988	0.104884	0.106132	0.0743359	0.063527	0.0948235	0.0479736	0.0583821	0.0808728	0.0424513
Smoking	1.02767	0.0237967	0.000307547	0	1.04789	1.03814	1.04117	1.03018	1.0215	0.994539	1.07293	0.996444	1.01709	1.01678
Alcohol	1.20387	0.0326971	0.000422575	0	1.18856	1.20869	1.1889	1.22592	1.23181	1.17947	1.26749	1.17135	1.15923	1.21731

## Sheet: IND
mother_employedvsother	0.0986007	0.0230715	0.000298175	0	0.11269	0.0973314	0.0787277	0.0674096	0.0772562	0.129177	0.116868	0.128808	0.074786	0.102955
mother_stayathomevsother		0.00924655	0.000119502	8	0	-0.00200911	0	0	-0.0293951	0	0	0	0	0
father_emp_code		0.0391853	0.000506429	3	0	-0.0770216	-0.0806946	-0.111969	-0.0241626	-0.0201756	-0.0359688	-0.0253786	0	0
Mother_edu_code	0.0270899	0.00831027	0.000107402	0	0.0379963	0.0254714	0.0277258	0.0399432	0.0308847	0.0243486	0.0213591	0.0202037	0.0306837	0.0122821
Father_edu_code	0.0118222	0.0106864	0.00013811	0	0.025573	0.0343133	0.0123175	0.0143156	0.000187891	0.00364961	0.0106522	0.00845358	0.00498796	0.00377095
no_child	0.110681	0.0136301	0.000176155	0	0.0876994	0.117934	0.10151	0.109416	0.112412	0.136847	0.1057	0.116347	0.120829	0.0981111
Parent_MHP_Code	0.358292	0.0341718	0.000441635	0	0.385291	0.374131	0.282521	0.353299	0.359443	0.351837	0.373693	0.394212	0.387113	0.321383
Intact_Family_Code		0.0345976	0.000447137	3	-0.0654754	-0.0451221	-0.0705917	-0.101857	-0.0431191	-0.0208609	0	-0.0526332	0	0
MSPSS_FA	-0.0149771	0.00204995	2.64935e-05	0	-0.0181414	-0.0144779	-0.0129245	-0.0180043	-0.0118174	-0.0150969	-0.0137644	-0.0142702	-0.0164562	-0.0148174
READ_FC	-0.0228934	0.00231227	2.98837e-05	0	-0.020113	-0.0253494	-0.0223718	-0.0257137	-0.0241306	-0.0222376	-0.0250139	-0.0195149	-0.0241706	-0.0203189
enjoy		0	0	10	0	0	0	0	0	0	0	0	0	0
schsupp	-0.163787	0.0426476	0.000551175	0	-0.136081	-0.153802	-0.127891	-0.237865	-0.109526	-0.150441	-0.220676	-0.195134	-0.177329	-0.129129
schl_work	0.139562	0.0124838	0.00016134	0	0.140468	0.15689	0.137056	0.153319	0.126247	0.127922	0.132662	0.135517	0.158716	0.12682
Disadvantagedstatus	0.214337	0.0356205	0.000460358	0	0.227743	0.184936	0.176307	0.193862	0.184497	0.264786	0.243761	0.267506	0.177969	0.222004
Mixed_School	-0.146605	0.0334391	0.000432166	0	-0.145535	-0.159637	-0.107356	-0.136865	-0.187494	-0.125848	-0.165661	-0.144046	-0.200586	-0.0930248
HEMSCHOL	-0.0352751	0.00295285	3.81625e-05	0	-0.0364059	-0.0379551	-0.0310865	-0.0379769	-0.0349272	-0.0355661	-0.0375698	-0.0343539	-0.029441	-0.0374689
HEMTEACHER	-0.0252267	0.00219906	2.84206e-05	0	-0.0248999	-0.0238908	-0.0240644	-0.0274806	-0.025888	-0.0256743	-0.0245864	-0.0262067	-0.0288382	-0.0207379
breakup	0.254711	0.0103486	0.000133745	0	0.243938	0.277387	0.261945	0.246604	0.25112	0.249797	0.249158	0.250535	0.265534	0.251096
romanticp	0.46948	0.0213095	0.000275403	0	0.479355	0.498307	0.431125	0.475613	0.445141	0.456209	0.490197	0.458627	0.472764	0.487461
MSPSS_FR	0.00870738	0.0014849	1.91908e-05	0	0.0101726	0.00885403	0.00844859	0.0121286	0.00852047	0.00784859	0.0085253	0.00806419	0.00774051	0.00677091
HEMPEER		0.00084396	1.09073e-05	9	0	0	0	0	0	0	0.00266884	0	0	0
neighbour		0.00986337	0.000127474	4	0.0156861	0.0303283	0	0.00697664	1.03712e-05	0.0100477	0	0	0.00840895	0
Wherelive_binary		0	0	10	0	0	0	0	0	0	0	0	0	0
racisma	-0.121795	0.0317711	0.000410608	0	-0.144053	-0.132478	-0.102337	-0.187695	-0.104002	-0.114533	-0.1433	-0.117697	-0.0730448	-0.0988073
bullya	-0.0960634	0.0201272	0.000260123	0	-0.0815768	-0.117825	-0.117138	-0.11705	-0.0780171	-0.0593572	-0.113552	-0.094442	-0.0862626	-0.0954134
gardai	0.696006	0.0225707	0.000291703	0	0.687195	0.672567	0.678619	0.711599	0.709804	0.671506	0.746014	0.687754	0.702424	0.692582
total_inform		0.00805725	0.000104131	7	0	0.0207625	0	0.0178088	0	0	0.0030652	0	0	0
good_adult	-0.0277097	0.00749593	9.6877e-05	0	-0.0148328	-0.0268098	-0.0351253	-0.0251639	-0.0341767	-0.0309386	-0.0354774	-0.023335	-0.0338994	-0.0173382
anyone_d	0.0223864	0.0205827	0.00026601	2	0.0408213	0.000789756	0.00568121	0.0615152	0.0232105	0	0.0160209	0.026912	0	0.00414058
Smoking	1.39933	0.053072	0.000685899	0	1.39986	1.41213	1.3246	1.4155	1.34929	1.47734	1.42306	1.32103	1.46241	1.40808
Cannabis	1.3738	0.0547807	0.000707983	0	1.37447	1.40323	1.29198	1.333	1.32531	1.41918	1.38701	1.34791	1.48567	1.37026

## Sheet: FAM
gender		0.024814	0.000320695	4	0	0	0	-0.0606668	0	-0.0426687	-0.0531546	-0.00353066	-0.0359222	-0.00770012
schl_yr	0.553832	0.0197125	0.000254764	0	0.555149	0.543524	0.511739	0.580712	0.5423	0.570076	0.555864	0.543678	0.56983	0.565448
Ethnic_Binary		0.112143	0.00144933	3	0	-0.0499467	-0.0117648	-0.248126	0	-0.107687	-0.0351556	0	-0.309091	-0.00942146
seen_mhp	0.0868996	0.0432083	0.000558422	0	0.06088	0.0177157	0.0417098	0.10945	0.0475599	0.155739	0.121207	0.0895993	0.112809	0.112327
total_apss		0	0	10	0	0	0	0	0	0	0	0	0	0
depr_dass	0.00373676	0.0014912	1.92722e-05	0	0.00349745	0.00230915	0.00249647	0.00746722	0.00457206	0.00318538	0.00327347	0.00425519	0.00354448	0.00276674
anx_dass		0.000475539	6.14584e-06	7	0	5.8405e-05	0	0	0	0	0	0	0.00150081	0.000407783
stressdass	0.00309739	0.0014591	1.88574e-05	1	0.00252967	0.00301852	0.000661901	0.00409103	0	0.00340127	0.0036716	0.00465391	0.00249174	0.00335688
COPE_AVD	0.00762296	0.00180502	2.3328e-05	0	0.00620204	0.00904348	0.00491054	0.0112361	0.00789769	0.00630385	0.00690801	0.00866156	0.00838539	0.00668094
COPE_PLN		6.83176e-05	8.82933e-07	8	0	0	0	-1.42605e-05	0	0	-0.000217158	0	0	0
COPE_SUP	0.0171496	0.0038489	4.9743e-05	0	0.0143291	0.0128376	0.0141787	0.0224352	0.0146429	0.019535	0.022088	0.0150755	0.0218745	0.0144991
angry		0	0	10	0	0	0	0	0	0	0	0	0	0
bodydis		0.00602015	7.78041e-05	4	-0.00839452	0	0	-0.00758486	0	-0.00733017	-0.0184258	0	-0.0101445	-0.00686334
BAS_SELECTIVETOTAL	0.09725	0.00478689	6.18655e-05	0	0.0977087	0.0918587	0.0878407	0.10296	0.0965078	0.100963	0.0997671	0.0957215	0.096278	0.102894
total_sls	-0.00718522	0.00215858	2.78974e-05	0	-0.00556517	-0.00558212	-0.00467522	-0.0072051	-0.00631465	-0.00648799	-0.00726525	-0.00700992	-0.0118618	-0.00988498
optimism		0.0016093	2.07985e-05	7	0	0	-0.00381112	-0.00343699	0	0	-0.00257182	0	0	0
READ_SC	0.0142051	0.00259515	3.35395e-05	0	0.0147031	0.016249	0.0100806	0.0143771	0.0103505	0.016927	0.0155125	0.0123561	0.0138774	0.0176174
ESTEEM		0	0	10	0	0	0	0	0	0	0	0	0	0
schsupp	-0.122557	0.0592306	0.000765493	1	-0.0992354	-0.0359517	-0.0756617	-0.157877	0	-0.13897	-0.1592	-0.102279	-0.184322	-0.149517
schl_work	0.116933	0.0258943	0.000334656	0	0.107953	0.123297	0.117172	0.0710511	0.123343	0.160216	0.106376	0.0900395	0.149267	0.120612
Disadvantagedstatus	0.0885456	0.0128311	0.000165828	0	0.0828942	0.0761172	0.0912247	0.103229	0.0741792	0.087165	0.0772627	0.115052	0.0932644	0.0850678
Mixed_School	-0.0588983	0.0234714	0.000303343	0	-0.0558245	-0.0538177	-0.00110137	-0.0899093	-0.0501406	-0.0605191	-0.0726475	-0.0755854	-0.0629648	-0.0664728
HEMSCHOL	-0.0239621	0.00270419	3.49488e-05	0	-0.0209622	-0.0233348	-0.0262372	-0.0228755	-0.027045	-0.0182572	-0.0255558	-0.0260958	-0.0247565	-0.0245011
HEMTEACHER	-0.0269677	0.00210858	2.72511e-05	0	-0.0293084	-0.0253914	-0.0241724	-0.0292436	-0.0249532	-0.0277751	-0.0245442	-0.0276311	-0.0268576	-0.0298001
breakup	0.25601	0.0143127	0.000184977	0	0.262922	0.239991	0.229203	0.257084	0.251453	0.275887	0.259204	0.252914	0.275603	0.255841
romanticp	0.321981	0.0219268	0.00028338	0	0.301629	0.325949	0.310904	0.32547	0.30329	0.324894	0.331815	0.349272	0.359067	0.287521
MSPSS_FR		0	0	10	0	0	0	0	0	0	0	0	0	0
HEMPEER		0	0	10	0	0	0	0	0	0	0	0	0	0
neighbour		0.0240201	0.000310435	4	0	0	0	0.0287896	0	0.0278363	0.0510266	0.0118982	0.0660658	0.00214901
Wherelive_binary		0.0028384	3.66834e-05	9	0	0	0	-0.00897582	0	0	0	0	0	0
racisma		0	0	10	0	0	0	0	0	0	0	0	0	0
bullya	-0.125418	0.0456786	0.000590348	0	-0.100558	-0.111436	-0.0431819	-0.191861	-0.0879348	-0.148288	-0.174085	-0.100402	-0.16854	-0.127895
gardai	0.675163	0.0381286	0.000492773	0	0.646996	0.719619	0.649307	0.69123	0.612264	0.655725	0.676582	0.656445	0.735229	0.708229
total_inform		0.00268637	3.47186e-05	7	0	0	0	0.0039596	0	0	0.00217074	0	0.00803979	0
good_adult	-0.0546397	0.00795022	0.000102748	0	-0.0544335	-0.0569131	-0.0379946	-0.0593651	-0.0537346	-0.0513456	-0.0661201	-0.0615292	-0.0581377	-0.046824
anyone_d	0.0646012	0.0278361	0.000359752	0	0.0582028	0.072728	0.0682367	0.0743366	0.00701147	0.0820213	0.0787857	0.045127	0.112164	0.047398
Smoking	1.022	0.040368	0.000521715	0	0.967771	1.05095	0.974031	1.02236	1.04825	1.09357	1.03686	0.993153	1.04533	0.987693
Cannabis	1.19349	0.0342066	0.000442084	0	1.18567	1.19515	1.14991	1.23224	1.17173	1.20069	1.13416	1.20497	1.22027	1.24007

## Sheet: SCH
gender	-0.0916702	0.0356512	0.000460754	0	-0.0706425	-0.0246641	-0.0978896	-0.0821927	-0.0731179	-0.130255	-0.140169	-0.0723821	-0.0910449	-0.134344
schl_yr	0.577269	0.0239193	0.000309132	0	0.569876	0.604811	0.605475	0.588289	0.576062	0.597901	0.573438	0.563045	0.525333	0.568465
Ethnic_Binary	-0.175148	0.0679276	0.000877893	0	-0.189443	-0.165122	-0.0557285	-0.232309	-0.118792	-0.144906	-0.170241	-0.139513	-0.243489	-0.291935
seen_mhp	0.0581062	0.0266908	0.000344951	0	0.0479818	0.0486657	0.0387566	0.0894722	0.0247866	0.0718532	0.0766245	0.0624503	0.0202875	0.100184
total_apss		0.00917996	0.000118641	8	0	0	0	0	0	0	-0.0291874	-0.00439667	0	0
depr_dass	0.005015	0.0014029	1.81311e-05	0	0.0059596	0.00492228	0.00350237	0.0061128	0.00267212	0.00386204	0.00637179	0.00408249	0.00593218	0.00673229
anx_dass		0.000857264	1.10792e-05	8	0	0	0.0010299	0	0	0	-0.00239583	0	0	0
stressdass		0.00118242	1.52816e-05	5	0	0.000283138	0.000336493	0	0.00265645	0.00137765	0	0	0.00306471	0
COPE_AVD	0.0103371	0.00218441	2.82313e-05	0	0.00899695	0.00637174	0.0129122	0.0106252	0.0121422	0.009227	0.0134934	0.0101745	0.00839961	0.0110282
COPE_PLN	-0.00665151	0.00223404	2.88726e-05	0	-0.00705758	-0.00879261	-0.00417861	-0.00963468	-0.00283295	-0.00748061	-0.00700603	-0.00756242	-0.00397966	-0.00798997
COPE_SUP	0.0190007	0.0031973	4.13218e-05	0	0.0162415	0.0169253	0.0204664	0.015521	0.0210207	0.0233721	0.0242969	0.0168181	0.0158981	0.019447
angry		0.00425588	5.50028e-05	9	0	0	0	0	0	0	0	0.0134583	0	0
bodydis	-0.0128892	0.00680833	8.79905e-05	0	-0.00728997	-0.00688276	-0.00836853	-0.0172225	-0.0155253	-0.0253001	-0.0102751	-0.0189789	-0.0159664	-0.00308251
BAS_SELECTIVETOTAL	0.117417	0.00511643	6.61246e-05	0	0.114099	0.122136	0.121121	0.118966	0.112853	0.126161	0.115625	0.118695	0.108332	0.116179
total_sls	-0.0113446	0.00139684	1.80527e-05	0	-0.00921925	-0.0124159	-0.0130207	-0.0106297	-0.0128308	-0.011164	-0.0123923	-0.0090672	-0.0115106	-0.011196
optimism		0.00216685	2.80043e-05	3	0	0	0	-0.00364303	-0.00356091	-0.00308255	-0.00620798	-0.0040219	-0.00480938	-0.00231444
READ_SC	0.0190042	0.00449762	5.8127e-05	0	0.018059	0.014313	0.0161721	0.0223576	0.0251531	0.0207219	0.0133437	0.0160034	0.0264658	0.0174521
ESTEEM		0.00027639	3.57206e-06	9	0	0	-0.000874023	0	0	0	0	0	0	0
mother_employedvsother	0.122313	0.0252676	0.000326557	0	0.141777	0.0605557	0.146835	0.122955	0.116101	0.148764	0.13042	0.110653	0.124932	0.12014
mother_stayathomevsother		0	0	10	0	0	0	0	0	0	0	0	0	0
father_emp_code		0.0324133	0.000418908	4	0	0	0	-0.00167081	-0.0537577	-0.0404853	-0.0666418	0	-0.0435275	-0.0835155
Mother_edu_code		0.00373069	4.82153e-05	6	0.00105346	0	0.000225154	0	0	0.00107099	0	0	0	0.0119785
Father_edu_code		0.00587845	7.59729e-05	3	0.000840508	0	0.00867063	0.0162541	0.000884016	0	0.0126812	0.00382274	0	0.00344971
no_child	0.139647	0.0194241	0.000251037	0	0.149167	0.140602	0.125007	0.145927	0.117885	0.169224	0.140602	0.105757	0.139153	0.163148
Parent_MHP_Code	0.195127	0.0306449	0.000396053	0	0.207456	0.134532	0.175738	0.159997	0.207914	0.212129	0.22042	0.186318	0.212171	0.234596
Intact_Family_Code	-0.0800594	0.0351249	0.000453953	0	-0.0984648	-0.0737168	-0.116179	-0.0739724	-0.0266864	-0.0495529	-0.128439	-0.0381973	-0.0766102	-0.118775
MSPSS_FA	-0.00670452	0.00346474	4.47781e-05	0	-0.0107849	-0.00247355	-0.0127898	-0.00426734	-0.00763981	-0.00311938	-0.00598907	-0.00369272	-0.00690698	-0.00938162
READ_FC	-0.0165801	0.00409648	5.29427e-05	0	-0.0155967	-0.00982725	-0.0157752	-0.0169204	-0.0203553	-0.0228024	-0.0124544	-0.0183108	-0.0207863	-0.0129717
enjoy		0.00555246	7.17597e-05	7	0	0	0	0	0	0.0104531	0.0136847	0	-0.0044414	0
breakup	0.280895	0.0180423	0.000233178	0	0.293949	0.276087	0.295322	0.292422	0.264815	0.310383	0.286241	0.264298	0.250426	0.275003
romanticp	0.32916	0.0313337	0.000404956	0	0.333503	0.325008	0.303261	0.403818	0.343074	0.308968	0.32933	0.344702	0.302022	0.297917
MSPSS_FR		0.000192451	2.48723e-06	9	0	0	0	0	0	0	0	0	0.000608584	0
HEMPEER		0.00171821	2.2206e-05	3	-0.00363968	0	-0.00319004	0	-0.00180516	-0.00179945	-0.00483647	0	-0.00332278	-0.0029033
neighbour	0.0371858	0.0103728	0.000134058	0	0.0277309	0.0234547	0.0432434	0.0248623	0.0370226	0.0358296	0.0432822	0.0445482	0.0572398	0.0346446
Wherelive_binary		0.0108903	0.000140746	8	-0.0205403	0	0	0	0	0	0	0	0	-0.0300184
racisma		0.0332172	0.000429297	6	-0.0448977	0	0	0	0	0	-0.0894585	-0.000572161	0	-0.061352
bullya	-0.205335	0.0260989	0.000337301	0	-0.210664	-0.18161	-0.233683	-0.19715	-0.184823	-0.250896	-0.200743	-0.162095	-0.210355	-0.221331
gardai	0.72517	0.0270631	0.000349762	0	0.733109	0.74505	0.763816	0.721506	0.720226	0.724852	0.761127	0.707919	0.679809	0.694285
total_inform	0.0147962	0.00937625	0.000121178	2	0.00521939	0	0.0186102	0.0191704	0.0271704	0.0208687	0.0126248	0	0.00511345	0.00959237
good_adult	-0.0412731	0.0103606	0.0001339	0	-0.0270497	-0.0445638	-0.037733	-0.0534691	-0.0365794	-0.0561627	-0.0386068	-0.0543842	-0.0324837	-0.0316987
anyone_d	0.0935994	0.0151145	0.000195339	0	0.0696674	0.0764701	0.0987668	0.0933167	0.0962602	0.120969	0.112083	0.0864209	0.0905419	0.091498
Smoking	1.05707	0.0414414	0.000535586	0	1.02747	1.08671	1.02037	1.12179	0.995627	1.01564	1.09022	1.05932	1.05681	1.09671
Cannabis	1.27542	0.0272288	0.000351903	0	1.24946	1.34294	1.27812	1.26471	1.28906	1.27842	1.27453	1.26292	1.24502	1.26901

## Sheet: PEER
gender	-0.0737825	0.031092	0.000401831	1	0	-0.0800386	-0.078507	-0.0849919	-0.0489694	-0.111098	-0.0404663	-0.059768	-0.0905772	-0.0696267
schl_yr	0.562553	0.0191629	0.000247661	0	0.545652	0.582543	0.546361	0.548589	0.594664	0.543306	0.575514	0.544671	0.565393	0.578836
Ethnic_Binary	-0.11123	0.0570784	0.000737679	2	0	-0.144328	-0.105792	0	-0.0412324	-0.0929826	-0.139278	-0.121353	-0.154281	-0.0905949
seen_mhp	0.0689993	0.0265353	0.000342941	0	0.0509306	0.0488137	0.0818169	0.0690149	0.0887986	0.0909583	0.0727356	0.115771	0.0436058	0.0275474
total_apss		0	0	10	0	0	0	0	0	0	0	0	0	0
depr_dass	0.00415434	0.00147647	1.90819e-05	0	0.002134	0.00314291	0.00273675	0.0045349	0.00758872	0.00435528	0.00431447	0.00440443	0.00369864	0.00463326
anx_dass		0.000116184	1.50155e-06	9	0	0	0	0	0	0.000367405	0	0	0	0
stressdass	0.00422327	0.00190559	2.46278e-05	0	0.00531509	0.00402643	0.00356623	0.00725199	0.00068589	0.00349886	0.00538835	0.0050141	0.00552665	0.00195911
COPE_AVD	0.00783684	0.00156933	2.02819e-05	0	0.0062984	0.0102712	0.00798791	0.00750813	0.00730696	0.00767839	0.00513473	0.00857663	0.00743924	0.0101668
COPE_PLN		0.00142328	1.83943e-05	3	-0.00279095	-0.00269318	-0.00171877	-0.00439719	0	0	-0.00152704	0	-0.00156395	-0.00129496
COPE_SUP	0.0255758	0.00236171	3.05226e-05	0	0.0210352	0.0254895	0.0252244	0.0261662	0.0250449	0.0248533	0.0254517	0.0246009	0.0304652	0.0274268
angry		0	0	10	0	0	0	0	0	0	0	0	0	0
bodydis		0.000841561	1.08763e-05	9	-0.00266125	0	0	0	0	0	0	0	0	0
BAS_SELECTIVETOTAL	0.100644	0.00641258	8.28759e-05	0	0.0985099	0.106324	0.0997574	0.0965542	0.115367	0.0993342	0.0974706	0.0913127	0.100996	0.100818
total_sls	-0.00463196	0.00195824	2.53082e-05	0	-0.00416283	-0.00156305	-0.00401174	-0.00432758	-0.00255927	-0.00847484	-0.00644192	-0.00443897	-0.00432069	-0.00601871
optimism		0.000720802	9.31562e-06	5	0	0	-0.00199871	-0.00122422	0	-0.00111288	-0.00106756	-0.000368666	0	0
READ_SC	0.029998	0.00375054	4.84718e-05	0	0.0240908	0.0361125	0.0334998	0.0296483	0.0260439	0.0283728	0.0334709	0.0306772	0.0268796	0.0311845
ESTEEM		0	0	10	0	0	0	0	0	0	0	0	0	0
mother_employedvsother	0.107463	0.0340138	0.000439593	0	0.120927	0.102197	0.0759183	0.0595475	0.174508	0.0770048	0.123305	0.0964413	0.140716	0.104066
mother_stayathomevsother		0	0	10	0	0	0	0	0	0	0	0	0	0
father_emp_code		0.0250625	0.000323907	4	0	-0.0585522	-0.0439145	0	0	-0.0577963	-0.0210886	0	-0.0134048	-0.0462689
Mother_edu_code		0.00511627	6.61224e-05	4	0	0	0.00431842	0.00137981	0.00513876	0.00374691	0.0168661	0	0	0.00364888
Father_edu_code		0.00271381	3.50731e-05	8	0	0	0.00106006	0	0.0086347	0	0	0	0	0
no_child	0.116689	0.0195668	0.000252881	0	0.104317	0.123469	0.131399	0.0803454	0.101774	0.115175	0.121615	0.138659	0.104608	0.145531
Parent_MHP_Code	0.223574	0.0377756	0.000488211	0	0.226942	0.292143	0.214653	0.178854	0.235558	0.182842	0.190512	0.19777	0.251642	0.264818
Intact_Family_Code	-0.0847887	0.0268775	0.000347363	0	-0.0602234	-0.112894	-0.0817031	-0.0881051	-0.0599369	-0.0878219	-0.0675504	-0.071279	-0.146541	-0.0718326
MSPSS_FA	-0.00661006	0.00337678	4.36413e-05	0	-0.00309573	-0.00365704	-0.00857107	-0.00516888	-0.0139312	-0.00827255	-0.00397873	-0.00879689	-0.006764	-0.00386452
READ_FC	-0.0127547	0.00141436	1.82792e-05	0	-0.0142786	-0.0129648	-0.0135048	-0.0124546	-0.0114129	-0.0119003	-0.011549	-0.0152984	-0.0107407	-0.0134431
enjoy		0	0	10	0	0	0	0	0	0	0	0	0	0
schsupp	-0.136201	0.0357211	0.000461658	0	-0.121374	-0.147348	-0.110298	-0.0629938	-0.165035	-0.142937	-0.164983	-0.133874	-0.120752	-0.192418
schl_work	0.143716	0.0237034	0.000306342	0	0.127584	0.106197	0.13378	0.13668	0.119877	0.159027	0.186987	0.151582	0.150264	0.16518
Disadvantagedstatus	0.0904777	0.0364858	0.000471541	0	0.074909	0.056747	0.0952746	0.0492532	0.120606	0.14552	0.111461	0.108562	0.029797	0.112647
Mixed_School	-0.0690683	0.0277038	0.000358043	0	-0.0842597	-0.0665338	-0.106979	-0.0933761	-0.0278466	-0.0575842	-0.0424097	-0.0544666	-0.107811	-0.0494165
HEMSCHOL	-0.0265167	0.00211557	2.73415e-05	0	-0.0236369	-0.0287749	-0.026274	-0.0254932	-0.0298637	-0.0255067	-0.0276646	-0.027761	-0.0269207	-0.0232717
HEMTEACHER	-0.0265772	0.00246035	3.17975e-05	0	-0.0290618	-0.0242183	-0.0243005	-0.0291655	-0.0259127	-0.0238835	-0.0287246	-0.024205	-0.0261528	-0.030147
neighbour	0.021448	0.0129981	0.000167986	1	0.0166489	0.0243019	0.00927017	0.0102867	0.0385979	0.0137857	0	0.0155389	0.0228362	0.0417656
Wherelive_binary		0	0	10	0	0	0	0	0	0	0	0	0	0
racisma		0.0133605	0.00017267	8	0	0	-0.0399185	0	0	-0.0189685	0	0	0	0
bullya	-0.110725	0.016871	0.00021804	0	-0.0896615	-0.101717	-0.118932	-0.121642	-0.130614	-0.130283	-0.102745	-0.0905287	-0.0932325	-0.12789
gardai	0.693688	0.0423368	0.000547158	0	0.711221	0.746941	0.613486	0.657497	0.723965	0.687989	0.701043	0.702385	0.741754	0.650597
total_inform		0.00229437	2.96523e-05	9	0	0	0	0	0	0	0	0	0.00725543	0
good_adult	-0.0390592	0.0117615	0.000152005	0	-0.0346473	-0.0522888	-0.0202524	-0.0381241	-0.0280143	-0.0324864	-0.0453275	-0.034569	-0.0599621	-0.0449206
anyone_d	0.104615	0.0177825	0.00022982	0	0.0889194	0.100432	0.134668	0.0990448	0.078055	0.0999579	0.129047	0.0924322	0.105783	0.117808
Smoking	1.06584	0.0303966	0.000392845	0	1.01019	1.06878	1.10261	1.09167	1.06394	1.06214	1.11261	1.05634	1.04093	1.04923
Cannabis	1.25913	0.037731	0.000487633	0	1.28515	1.28342	1.22066	1.2621	1.28325	1.17012	1.26855	1.2499	1.29227	1.27589

## Sheet: ENV
gender	-0.121334	0.0329528	0.00042588	0	-0.122825	-0.11256	-0.100887	-0.139192	-0.139072	-0.114954	-0.0697396	-0.0807819	-0.157029	-0.176296
schl_yr	0.570757	0.0245352	0.000317092	0	0.538909	0.565828	0.527846	0.592157	0.593383	0.607306	0.564547	0.561737	0.575768	0.58009
Ethnic_Binary	-0.0527892	0.0344448	0.000445163	2	0	-0.0499815	-0.0969226	-0.0466927	-0.0621399	-0.089227	-0.0342501	0	-0.00549032	-0.0376092
seen_mhp	0.0777264	0.0341494	0.000441346	0	0.100172	0.150473	0.0846413	0.0753825	0.019137	0.0479377	0.0843018	0.0795964	0.0742536	0.0613687
total_apss		0.00270854	3.50051e-05	8	0	0	0	0	-0.00860048	0	0	0	-0.0015096	0
depr_dass	0.0034724	0.00179655	2.32185e-05	1	0.0029351	0.00497103	0.00315307	0.00140827	0.00265588	0.00261911	0.00534224	0	0.00576594	0.00240101
anx_dass		0.000377204	4.87497e-06	9	0	0	0	0	0	0.00119282	0	0	0	0
stressdass	0.00260236	0.00178467	2.3065e-05	3	0.00234844	0	0.00388913	0.00517786	0.0024198	0.001031	0	0.00264163	0	0.000708648
COPE_AVD	0.00744547	0.00252615	3.26478e-05	0	0.00676695	0.00603115	0.00440311	0.00737078	0.00981655	0.00836197	0.00723173	0.00641904	0.00495554	0.0130979
COPE_PLN		0.00013263	1.71411e-06	9	0	0	0	0	0	0	0	0	0	-0.000419414
COPE_SUP	0.0170731	0.00291582	3.76839e-05	0	0.0151662	0.0145241	0.01455	0.0181238	0.022079	0.0168073	0.0161529	0.013373	0.0188881	0.0210671
angry		0	0	10	0	0	0	0	0	0	0	0	0	0
bodydis		0	0	10	0	0	0	0	0	0	0	0	0	0
BAS_SELECTIVETOTAL	0.109846	0.00664949	8.59376e-05	0	0.10219	0.106849	0.101045	0.119916	0.116337	0.116031	0.10518	0.104734	0.114134	0.112041
total_sls	-0.00350898	0.00179818	2.32395e-05	1	-0.00453942	-0.0012328	-0.0025252	0	-0.00661635	-0.00318029	-0.00335488	-0.00260565	-0.00395803	-0.00356816
optimism		0.00106955	1.38229e-05	8	0	-0.000178917	0	0	0	0	0	0	0	-0.00339743
READ_SC	0.0260403	0.00485961	6.28053e-05	0	0.0223238	0.0307597	0.0187688	0.0222302	0.032938	0.0251901	0.0231106	0.0271055	0.024885	0.0330909
ESTEEM		0	0	10	0	0	0	0	0	0	0	0	0	0
mother_employedvsother	0.115195	0.032649	0.000421954	0	0.0905526	0.14419	0.0841694	0.13785	0.151053	0.0569301	0.120619	0.156456	0.0999603	0.110169
mother_stayathomevsother		0	0	10	0	0	0	0	0	0	0	0	0	0
father_emp_code		0.0315172	0.000407327	6	-0.00151836	-0.0762871	0	0	-0.0742364	0	0	0	0	-0.0308575
Mother_edu_code		0.00632324	8.17213e-05	6	0	0	0.00651995	0	0.00572937	0	0.00286891	0	0	0.0199883
Father_edu_code		0.0066131	8.54674e-05	4	0.00348768	0	0.000244795	0.0194614	0.0124013	0.00359181	0	0	0	0.00705361
no_child	0.14127	0.025024	0.000323409	0	0.117303	0.163669	0.141479	0.128354	0.163796	0.0902264	0.145236	0.142779	0.143116	0.176746
Parent_MHP_Code	0.197765	0.0332101	0.000429206	0	0.158884	0.215133	0.212662	0.240411	0.221066	0.192983	0.172287	0.190567	0.139046	0.234611
Intact_Family_Code	-0.0909327	0.0274449	0.000354696	0	-0.0760453	-0.086682	-0.0936798	-0.123732	-0.0632737	-0.0738502	-0.0454246	-0.103324	-0.133627	-0.109689
MSPSS_FA	-0.0124019	0.00355704	4.59711e-05	0	-0.0112724	-0.0139984	-0.0126041	-0.0128434	-0.0136021	-0.0164964	-0.00508542	-0.00795758	-0.0136681	-0.0164911
READ_FC	-0.0105857	0.00318333	4.11412e-05	0	-0.00970985	-0.0138889	-0.00999483	-0.0105314	-0.0136275	-0.00521258	-0.00981085	-0.015931	-0.00995102	-0.00719855
enjoy		0	0	10	0	0	0	0	0	0	0	0	0	0
schsupp	-0.0942644	0.0397975	0.000514341	0	-0.0748581	-0.180276	-0.0555977	-0.0583586	-0.0937008	-0.0711737	-0.099333	-0.0976822	-0.0680351	-0.143629
schl_work	0.140861	0.027046	0.000349541	0	0.1351	0.148236	0.157994	0.11398	0.151826	0.111965	0.161059	0.122519	0.11121	0.194721
Disadvantagedstatus	0.0902516	0.0540228	0.000698188	0	0.00693438	0.118455	0.0859226	0.0757155	0.103971	0.0679208	0.0579124	0.0754139	0.0921813	0.218089
Mixed_School	-0.0933621	0.0270163	0.000349157	0	-0.11431	-0.0506221	-0.0611889	-0.109665	-0.129294	-0.115714	-0.0757027	-0.0902953	-0.114517	-0.0723131
HEMSCHOL	-0.0224837	0.00230579	2.98e-05	0	-0.0204699	-0.0223398	-0.0236887	-0.0221914	-0.019879	-0.0231176	-0.0240469	-0.0243015	-0.026228	-0.0185744
HEMTEACHER	-0.0319495	0.0031428	4.06174e-05	0	-0.0302111	-0.0309545	-0.0286021	-0.0320725	-0.0349203	-0.0379125	-0.0292423	-0.0331718	-0.028094	-0.0343142
breakup	0.261064	0.0133995	0.000173175	0	0.249572	0.261872	0.245973	0.272766	0.255786	0.27885	0.280635	0.255768	0.266594	0.242825
romanticp	0.33873	0.0252602	0.000326461	0	0.337153	0.307787	0.333148	0.381375	0.342087	0.373118	0.332525	0.338606	0.297793	0.343706
MSPSS_FR		0	0	10	0	0	0	0	0	0	0	0	0	0
HEMPEER		0.00161562	2.08802e-05	7	8.85306e-05	0	0	0.000406209	0.00514815	0	0	0	0	0
Smoking	1.14516	0.0544384	0.000703559	0	1.06385	1.21355	1.06768	1.14913	1.20684	1.08877	1.16236	1.16674	1.18533	1.14736
Cannabis	1.24918	0.0364741	0.00047139	0	1.23123	1.22666	1.221	1.28966	1.20723	1.2788	1.21068	1.2867	1.23581	1.304

[truncated: 2 more sheets: POLY, UNIQUE CONTRIBUTION]
