# Supplementary material for: Dissociable psychosocial profiles of adolescent substance users
Source: PLoS One. 2018 Aug 30;13(8):e0202498. doi: 10.1371/journal.pone.0202498 (PMC6116932; doi:10.1371/journal.pone.0202498)
Supplement: S2 File — Alcohol Lifetime 1 Subanalysis.xlsx Alcohol Risk A5 Subanalysis.xlsx Cannabis Lifetime Subanalysis.xlsx Cannabis Risk Subanalysis.xlsx Nicotine Risk Subanalysis.xlsx (ZIP) [file pone.0202498.s002.zip › DATA for PLOS One/Alcohol Lifetime1 Subanalysis.xlsx]

## Sheet: Sheet1
		gender		XXXXXX
0.661407		schl_yr		XXXXXX
-0.265696		Ethnic_Binary		XXXXXX
		seen_mhp		XXXXXX
		total_apss		XXXXXX
		depr_dass		XXXXXX
	2	anx_dass		XXXXXX
	3	stressdass		XXXXXX
	10	COPE_AVD		XXXXXX
-0.00321827	11	COPE_PLN		XXXXXX
0.0201562	12	COPE_SUP		XXXXXX
0.0349248	13	angry		XXXXXX
-0.0247161	14	bodydis		XXXXXX
0.0804126	17	BAS_SELECTIVETOTAL		XXXXXX
	19	total_sls		XXXXXX
	23	optimism		XXXXXX
0.0233222	25	READ_SC		XXXXXX
	26	ESTEEM		XXXXXX
0.110092	27	mother_employedvsother			XXXXXX
	28	mother_stayathomevsother			XXXXXX
	32	father_emp_code			XXXXXX
	34	Mother_edu_code			XXXXXX
0.0267091	35	Father_edu_code			XXXXXX
	36	no_child			XXXXXX
0.223033	37	Parent_MHP_Code			XXXXXX
-0.119262	38	Intact_Family_Code			XXXXXX
-0.00522282	41	MSPSS_FA			XXXXXX
-0.0247779	42	READ_FC			XXXXXX
	43	enjoy			XXXXXX
	44	schsupp				XXXXXX
	46	schl_work				XXXXXX
0.0374771	47	Disadvantagedstatus				XXXXXX
	48	Mixed_School				XXXXXX
-0.0285146	49	HEMSCHOL				XXXXXX
-0.0444667		HEMTEACHER				XXXXXX
0.324828		breakup					XXXXXX
0.261239		romanticp					XXXXXX
0.00696128		MSPSS_FR					XXXXXX
		HEMPEER					XXXXXX
		neighbour						XXXXXX
-0.130465		Wherelive_binary						XXXXXX
0.0833074		racisma						XXXXXX
-0.0810945		bullya						XXXXXX
0.814768		gardai						XXXXXX
		total_inform						XXXXXX
-0.0227128		good_adult						XXXXXX
0.0974009		anyone_d						XXXXXX
0.9851		Smoking							XXXXXX
1.44586		Cannabis							XXXXXX

## Sheet: BetaValues
Alcohol Lifetime
	TOTAL	INDIVIDUAL	FAMILY	SCHOOL	PEER	ENVIRONMENT	POLYSUBSTANCE	UNIQUE CONTRIBUTION	F1 SCORE	AUC =	CI	CI	0.810114	0.783741	0.627088	0.643105	0.680336	0.558624	0.620121
AUC of ROC	0.8924	0.821	0.8917	0.8901	0.8879	0.8897	0.8749
CI 95 Upper	0.8926	0.8211	0.8918	0.8903	0.8891	0.8899	0.875
CI 95 Lower	0.8921	0.8208	0.8915	0.89	0.8879	0.8896	0.8747
F1 Score	0.810114	0.724576	0.813733	0.807809	0.808487	0.806773	0.798169
gender		XXXXXX		-0.0616756				-0.241579	0.783741	0.8524	0.8522	0.8524
schl_yr	0.661407	XXXXXX	0.660008	0.636037	0.69002	0.634981	0.697114	0.773744
Ethnic_Binary	-0.265696	XXXXXX	-0.308856	-0.372719	-0.292368	-0.152968	-0.298854	-0.281256
seen_mhp		XXXXXX	0.0627807					0.196308
total_apss		XXXXXX
depr_dass		XXXXXX
anx_dass		XXXXXX		-0.00464613
stressdass		XXXXXX						-0.00756848
COPE_AVD		XXXXXX	0.00309443	0.00363825			0.0029728	0.00514417
COPE_PLN	-0.00321827	XXXXXX	-0.00629088	-0.0142368	-0.00747637		-0.00460989	-0.0311592
COPE_SUP	0.0201562	XXXXXX	0.021926	0.0200828	0.0329366	0.0159198	0.0250532	0.0476233
angry	0.0349248	XXXXXX	0.063672	0.052355	0.0543242	0.0321239	0.0575647	0.171249
bodydis	-0.0247161	XXXXXX	-0.0343092	-0.0362048	-0.014124		-0.0467101
BAS_SELECTIVETOTAL	0.0804126	XXXXXX	0.0832678	0.104248	0.090498	0.0885527	0.102576	0.20404
total_sls		XXXXXX	-0.00493679	-0.00793015				-0.0350453
optimism		XXXXXX		-0.000557291				-0.00573126
READ_SC	0.0233222	XXXXXX	0.0174397	0.0235436	0.0414869	0.0257076	0.0312361	0.0583936
ESTEEM		XXXXXX		-0.0037256				-0.0143519
mother_employedvsother	0.110092	0.0943793	XXXXXX	0.119021	0.118557	0.0953127	0.103162		0.627088	0.6626	0.6621	0.6628
mother_stayathomevsother			XXXXXX					-0.138168
father_emp_code			XXXXXX
Mother_edu_code		0.0243517	XXXXXX				0.0136567	0.0152813
Father_edu_code	0.0267091	0.0476142	XXXXXX	0.0260497	0.0270058	0.0177489	0.0206913
no_child			XXXXXX	0.0383862				0.0637081
Parent_MHP_Code	0.223033	0.457156	XXXXXX	0.219498	0.230721	0.213778	0.281886	0.548089
Intact_Family_Code	-0.119262	-0.0626482	XXXXXX	-0.136995	-0.160993	-0.112454	-0.145817	-0.233487
MSPSS_FA	-0.00522282	-0.0231505	XXXXXX	-0.0084948		-0.00766084	-0.00453782	-0.0233584
READ_FC	-0.0247779	-0.0327838	XXXXXX	-0.0290142	-0.0300966	-0.0230779	-0.027038	-0.0622598
enjoy			XXXXXX				-0.0627701	-0.215081
schsupp		-0.122569	-0.0861282	XXXXXX	-0.0698485		-0.0784356	-0.126248	0.643105	0.6874	0.6872	0.6876
schl_work			0.0254937	XXXXXX	0.0407929		0.0852608	0.242548
Disadvantagedstatus	0.0374771	0.175874	0.0748596	XXXXXX			0.0999991	0.239137
Mixed_School				XXXXXX
HEMSCHOL	-0.0285146	-0.0394426	-0.0284586	XXXXXX	-0.0347918	-0.0286836	-0.0384321	-0.0791294
HEMTEACHER	-0.0444667	-0.0312461	-0.0453893	XXXXXX	-0.0444804	-0.0469893	-0.046065	-0.0560322
breakup	0.324828	0.305048	0.333068	0.333591	XXXXXX	0.310332	0.361493	0.428508	0.680336	0.6896	0.6886	0.69
romanticp	0.261239	0.495377	0.270499	0.278776	XXXXXX	0.280247	0.375049	0.726328
MSPSS_FR	0.00696128	0.0239147	0.00789091	0.0109954	XXXXXX	0.00459097	0.0121732
HEMPEER				-0.009978	XXXXXX			-0.0403321
neighbour						XXXXXX		-0.109535	0.558624	0.6425	0.6421	0.6439
Wherelive_binary	-0.130465	-0.0496016	-0.125783	-0.161257	-0.119777	XXXXXX	-0.118236
racisma	0.0833074	-0.0619312	0.107829	0.132802	0.13415	XXXXXX	0.147944	0.0618172
bullya	-0.0810945	-0.0815726	-0.0873711	-0.168193	-0.0542128	XXXXXX	-0.0929209
gardai	0.814768	0.808763	0.844987	0.879471	0.862403	XXXXXX	1.0646	1.17564
total_inform						XXXXXX		-0.0546913
good_adult	-0.0227128		-0.0549583	-0.0299437	-0.0287484	XXXXXX	-0.0456673	-0.10736
anyone_d	0.0974009		0.102763	0.119613	0.125842	XXXXXX	0.110047	0.0788857
Smoking	0.9851	1.63363	1.02585	1.0049	1.07352	1.05397	XXXXXX	0.188822	0.620121	0.7126	0.7091	0.7133
Cannabis	1.44586	1.77254	1.45836	1.46326	1.57906	1.43912	XXXXXX	0.270799

## Sheet: Bar Charts
Model only including a single domain							Removing a single domain
	AUC	Lower	Upper	CI Lower	CI Upper			AUC	Lower	Upper	CI Lower	CI Upper
Full Model		0	0				Full Model	0.8924	-0.0002	0.0002	0.8926	0.8926
Individual		0	0				Individual	0.821	-0.0001	0.0001	0.8211	0.8211
Family		0	0				Family	0.8917	-0.0001	0.0001	0.8918	0.8918
School		0	0				School	0.8901	-0.0002	0.0002	0.8903	0.8903
Peer		0	0				Peer	0.8879	-0.0012	0.0012	0.8891	0.8891
Environment		0	0				Environment	0.8897	-0.0002	0.0002	0.8899	0.8899
Polysubstance		0	0				Polysubstance	0.8749	-0.0001	0.0001	0.875	0.875

## Sheet: Confusion Matrix
MODELS WITH A SINGLE DOMAIN REMOVED
	Alcohol Lifetime Independent		F1 Score	Alcohol Lifetime Family		F1 Score	Alcohol Lifetime School		F1 Score	Alcohol Lifetime Peer		F1 Score	Alcohol Lifetime Environment		F1 Score	Alcohol Lifetime Polysubstance		F1 Score
	True Positives	False Negatives	0.724576	True Positives	False Negatives	0.813733	True Positives	False Negatives	0.807809	True Positives	False Negatives	0.808487	True Positives	False Negatives	0.806773	True Positives	False Negatives	0.798169
	0.684	0.2		0.8082	0.18		0.7986	0.18		0.8021	0.18		0.81	0.196		0.8107	0.22
	True Negatives	False Positives		True Negatives	False Positives		True Negatives	False Positives		True Negatives	False Positives		True Negatives	False Positives		True Negatives	False Positives
	0.7963	0.32		0.8169	0.19		0.8209	0.2		0.8194	0.2		0.804	0.192		0.7807	0.19
	Precision	Recall		Precision	Recall		Precision	Recall		Precision	Recall		Precision	Recall		Precision	Recall
	0.681275	0.773756		0.809657	0.817851		0.79972	0.816064		0.800419	0.816719		0.808383	0.805169		0.810133	0.786553
MODELS POWERED ONLY BY A SINGLE DOMAIN
	Alcohol Lifetime Independent		F1 Score	Alcohol Lifetime Family		F1 Score	Alcohol Lifetime School		F1 Score	Alcohol Lifetime Peer		F1 Score	Alcohol Lifetime Environment		F1 Score	Alcohol Lifetime Polysubstance		F1 Score
	True Positives	False Negatives	0.783741	True Positives	False Negatives	0.627088	True Positives	False Negatives	0.643105	True Positives	False Negatives	0.680336	True Positives	False Negatives	0.558624	True Positives	False Negatives	0.620121
	0.7973	0.24		0.6306	0.38		0.6487	0.37		0.7449	0.44		0.4936	0.27		0.4734	0.05
	True Negatives	False Positives	0.783741	True Negatives	False Positives		True Negatives	False Positives		True Negatives	False Positives		True Negatives	False Positives		True Negatives	False Positives
	0.7647	0.2		0.615	0.37		0.6292	0.35		0.5614	0.26		0.7263	0.51		0.9485	0.53
	Precision	Recall		Precision	Recall		Precision	Recall		Precision	Recall		Precision	Recall		Precision	Recall
	0.799459	0.76863		0.630222	0.623986		0.649544	0.636792		0.741268	0.628661		0.491829	0.646412		0.471796	0.904471
	Alcohol Lifetime Total		F1 Score
	True Positives	False Negatives	0.810114
	0.8106	0.19
	True Negatives	False Positives
	0.8129	0.19
	Precision	Recall
	0.810114	0.810114

## Sheet: TOTAL
gender		0.00288776	3.73212e-05	9	0	0	-0.00913189	0	0	0	0	0	0	0
schl_yr	0.669003	0.0330588	0.00042725	0	0.64876	0.636716	0.658701	0.681281	0.741686	0.676541	0.668723	0.624381	0.69506	0.658185
Ethnic_Binary	-0.262826	0.049852	0.000644285	0	-0.337301	-0.221645	-0.32599	-0.229185	-0.276903	-0.322057	-0.254339	-0.205877	-0.243026	-0.21194
seen_mhp		0	0	10	0	0	0	0	0	0	0	0	0	0
total_apss		0.00609769	7.88063e-05	8	0	-0.00102645	-0.0193697	0	0	0	0	0	0	0
depr_dass		0.000133804	1.72927e-06	9	0	0	0.000423125	0	0	0	0	0	0	0
anx_dass		0.00145706	1.88309e-05	7	0	0	0	-0.00462551	0	-0.000154241	0	0	0	-2.9425e-05
stressdass		0	0	10	0	0	0	0	0	0	0	0	0	0
COPE_AVD		0.00103605	1.33898e-05	3	0	0.000620104	0.00191746	0.00199614	0.00211402	0	0.00197495	0.00235709	0.0001223	0
COPE_PLN	-0.00333765	0.00278892	3.60439e-05	2	-0.00305509	-0.00453787	-0.00405925	-0.000821351	0	-0.000841754	-0.00219123	-0.00920635	-0.00198831	0
COPE_SUP	0.0200052	0.0041671	5.38554e-05	0	0.01367	0.0217519	0.025223	0.0163873	0.0166104	0.0173922	0.0176668	0.022285	0.0257082	0.0233578
angry	0.0358494	0.0170535	0.000220399	1	0.0140026	0.0360433	0.0483262	0.0410054	0.0493733	0.0472438	0	0.0352602	0.0375669	0.0138235
bodydis	-0.0255331	0.0118631	0.000153319	1	-0.0329036	0	-0.0330227	-0.0320948	-0.034238	-0.0207798	-0.0178622	-0.0291426	-0.0229098	-0.0068444
BAS_SELECTIVETOTAL	0.0811834	0.00375033	4.84691e-05	0	0.0779348	0.078221	0.0789813	0.0858306	0.0845437	0.0843832	0.0821533	0.078238	0.0758079	0.0857404
total_sls		0	0	10	0	0	0	0	0	0	0	0	0	0
optimism		0	0	10	0	0	0	0	0	0	0	0	0	0
READ_SC	0.0232918	0.00341173	4.4093e-05	0	0.023543	0.0221222	0.021208	0.0267947	0.0315201	0.0207732	0.0228008	0.0223509	0.0206569	0.0211477
ESTEEM		0	0	10	0	0	0	0	0	0	0	0	0	0
mother_employedvsother	0.110794	0.0272034	0.000351575	0	0.0846602	0.152517	0.0801281	0.129543	0.137382	0.114059	0.0998889	0.0952558	0.137596	0.0769083
mother_stayathomevsother		0.00702008	9.07272e-05	9	0	0	0	0	0	0	0	-0.0221994	0	0
father_emp_code		0.0161723	0.000209009	6	0	0	0.0191186	0	0	0	0.00633768	0	0.0509608	0.00866135
Mother_edu_code		0.00493064	6.37233e-05	5	0	0.00343608	0	0.0109088	0	0.0135781	0	0.00452172	0.00320509	0
Father_edu_code	0.0258269	0.0101762	0.000131517	0	0.0466709	0.0261702	0.029343	0.0313562	0.0223348	0.0119658	0.0273762	0.0282469	0.0244723	0.0103329
no_child		0.0039309	5.08027e-05	4	0.0122214	0.000783388	0	0.00397435	0.00572774	0	0	0.00492104	0.00197271	0
Parent_MHP_Code	0.219174	0.0468638	0.000605666	0	0.25579	0.318529	0.217705	0.227831	0.195947	0.232239	0.168663	0.232537	0.186134	0.156365
Intact_Family_Code	-0.117021	0.0467325	0.000603969	0	-0.116651	-0.00353674	-0.167349	-0.129564	-0.137898	-0.153528	-0.122115	-0.139838	-0.12418	-0.0755502
MSPSS_FA	-0.00484332	0.00284747	3.68006e-05	1	-0.00608794	-0.00219459	-0.00325585	-0.00368861	-0.00530583	-0.00114315	-0.00804229	-0.00874506	0	-0.00512658
READ_FC	-0.0250326	0.00215412	2.78398e-05	0	-0.0248957	-0.0214567	-0.0283149	-0.0278131	-0.0250049	-0.0239427	-0.0270229	-0.0246032	-0.024416	-0.0228559
enjoy		0.00922115	0.000119174	4	-7.13856e-05	-0.024639	-0.00972186	0	0	-0.00318294	0	-0.00604513	-0.0207953	0
schsupp		0.0372607	0.000481555	4	-0.0278858	-0.103691	-0.0383852	0	-0.0205146	-0.0155803	0	-0.0856685	0	0
schl_work		0.0206204	0.000266497	4	0.0454904	0.0289741	0.0200125	0.0146035	0	0.0190719	0	0.0585262	0	0
Disadvantagedstatus	0.0283683	0.0206485	0.00026686	1	0.0183721	0.00580862	0.0690649	0.0446905	0.0227081	0.0239232	0.0117311	0.0406943	0.0183216	0
Mixed_School		0.0172279	0.000222652	7	0	0	0.0540272	0.0181387	0	0	0.00656402	0	0	0
HEMSCHOL	-0.0281355	0.00276967	3.57951e-05	0	-0.0260468	-0.0295003	-0.0281759	-0.0329969	-0.0256489	-0.024975	-0.030435	-0.0253118	-0.031102	-0.0271625
HEMTEACHER	-0.0451487	0.00459116	5.9336e-05	0	-0.0433507	-0.0437516	-0.0454351	-0.0444715	-0.0558867	-0.0430969	-0.0391449	-0.0414631	-0.0489114	-0.0459747
breakup	0.328052	0.0232147	0.000300026	0	0.304504	0.304565	0.313102	0.32743	0.373735	0.35406	0.342187	0.30805	0.335157	0.31773
romanticp	0.256889	0.0337869	0.00043666	0	0.298512	0.256605	0.309605	0.24989	0.208188	0.263155	0.246304	0.279251	0.252141	0.205238
MSPSS_FR	0.00710075	0.00343716	4.44217e-05	1	0.00738788	0.00599349	0.00763451	0.0119232	0.0098939	0.00233478	0.00571012	0.00773118	0.00529764	0
HEMPEER		0.000260749	3.36991e-06	9	0	0	0	0	0.00082456	0	0	0	0	0
neighbour		0.00252938	3.26896e-05	9	0	0	0	-0.0079986	0	0	0	0	0	0
Wherelive_binary	-0.131435	0.0283581	0.000366498	0	-0.170331	-0.109218	-0.141248	-0.118491	-0.171266	-0.123493	-0.141004	-0.114882	-0.145471	-0.0789455
racisma	0.0950598	0.0540873	0.000699021	2	0.078034	0	0.129346	0.0704376	0.139902	0.0618477	0.118868	0.0275228	0.13452	0
bullya	-0.078578	0.0282966	0.000365705	0	-0.0591126	-0.0581987	-0.0982931	-0.0955277	-0.118219	-0.0500228	-0.0959992	-0.0837761	-0.099043	-0.0275882
gardai	0.820647	0.0609098	0.000787195	0	0.881229	0.79133	0.865136	0.766817	0.852754	0.794047	0.857751	0.701495	0.898845	0.797063
total_inform	#DIV/0!	0	0	10	0	0	0	0	0	0	0	0	0	0
good_adult	-0.0211184	0.00928942	0.000120056	0	-0.0197053	-0.0122319	-0.0260837	-0.0246192	-0.025235	-0.0180015	-0.00699574	-0.0345865	-0.0330466	-0.010679
anyone_d	0.0970581	0.0346716	0.000448094	0	0.105991	0.0809937	0.0667606	0.152012	0.12668	0.115931	0.0788395	0.0540393	0.134138	0.0551975
Smoking	0.994358	0.0971815	0.00125597	0	0.94904	0.960029	1.05795	1.05424	1.21851	0.91899	0.931871	0.897849	1.02462	0.930489
Cannabis	1.46212	0.0728457	0.000941455	0	1.4421	1.41188	1.45767	1.43565	1.57136	1.5858	1.4291	1.33882	1.48641	1.46238

## Sheet: IND
mother_employedvsother	0.0934411	0.0261236	0.00033762	0	0.103346	0.0866384	0.109046	0.0693885	0.0534651	0.134987	0.104637	0.120783	0.0623808	0.0897387
mother_stayathomevsother		0.0022557	2.91525e-05	9	0	0	0	0	0	0	0	-0.00713314	0	0
father_emp_code		0.0195957	0.000253255	8	0	0	0	0	0.0520176	0.0399485	0	0	0	0
Mother_edu_code	0.0262991	0.0141271	0.000182579	1	0.0190838	0.0189992	0.015884	0.0290756	0.0418635	0.0176432	0.0505616	0.0201057	0	0.0234751
Father_edu_code	0.0472892	0.0116328	0.000150342	0	0.0551367	0.0619792	0.0373104	0.0333595	0.0276753	0.0525966	0.0464056	0.0448975	0.0518696	0.0616612
no_child		0.0151267	0.000195497	8	0	0	0	0	0	0.0443121	0.0236014	0	0	0
Parent_MHP_Code	0.456815	0.0459173	0.000593433	0	0.425137	0.509794	0.45279	0.404122	0.415091	0.54757	0.491507	0.444416	0.452887	0.424838
Intact_Family_Code	-0.0628772	0.0388205	0.000501715	1	-0.127588	-0.0533006	-0.0162172	-0.0337845	-0.0461461	-0.0634037	-0.0888765	-0.0392409	0	-0.0973374
MSPSS_FA	-0.0229533	0.00308671	3.98925e-05	0	-0.0256737	-0.0267983	-0.0186841	-0.0248174	-0.0262931	-0.0213939	-0.0244953	-0.0183092	-0.0219236	-0.0211442
READ_FC	-0.0327937	0.00282041	3.64509e-05	0	-0.0318009	-0.0350904	-0.0322213	-0.026424	-0.0354426	-0.0342634	-0.0313578	-0.0317186	-0.0362079	-0.0334102
enjoy		0	0	10	0	0	0	0	0	0	0	0	0	0
schsupp	-0.119452	0.0453311	0.000585857	0	-0.159219	-0.178506	-0.0867219	-0.0434412	-0.0861326	-0.151254	-0.0946734	-0.167223	-0.0863585	-0.140986
schl_work	0.0311499	0.0211392	0.000273202	2	0.0627957	0.0355273	0.00328287	0.0084082	0.0351712	0.040111	0.0266052	0	0	0.0372977
Disadvantagedstatus	0.175054	0.0410997	0.000531171	0	0.223281	0.213916	0.159374	0.118017	0.159936	0.239677	0.145219	0.16364	0.130678	0.196807
Mixed_School		0	0	10	0	0	0	0	0	0	0	0	0	0
HEMSCHOL	-0.0392929	0.00541438	6.99751e-05	0	-0.030309	-0.0370204	-0.0381684	-0.0467701	-0.0417458	-0.0399412	-0.0446027	-0.0443534	-0.0315559	-0.0384625
HEMTEACHER	-0.031134	0.00287277	3.71276e-05	0	-0.0333568	-0.0310725	-0.0321007	-0.0265406	-0.0287191	-0.032623	-0.0293481	-0.0285171	-0.0362818	-0.0327806
breakup	0.305279	0.00732932	9.47237e-05	0	0.310256	0.300784	0.313533	0.309048	0.307338	0.302959	0.307131	0.290927	0.297129	0.313687
romanticp	0.494268	0.0273842	0.000353912	0	0.48214	0.477412	0.438514	0.49281	0.501596	0.5453	0.506952	0.487916	0.497378	0.512662
MSPSS_FR	0.0236519	0.00426114	5.50708e-05	0	0.0233005	0.0337295	0.0193082	0.024145	0.0223879	0.0220343	0.0271967	0.0204522	0.0197429	0.0242219
HEMPEER		0	0	10	0	0	0	0	0	0	0	0	0	0
neighbour		0.00817035	0.000105593	5	-0.0141171	-0.00267828	0	0	0	-0.0240487	-0.00113889	0	0	-0.00124435
Wherelive_binary		0.044075	0.000569624	3	-0.0780875	-0.0908527	0	0	-0.0195498	-0.127147	-0.0566942	-0.0697315	0	-0.0334978
racisma	-0.0585854	0.037187	0.000480603	2	-0.0824848	-0.0263755	-0.0317503	0	0	-0.0710932	-0.111208	-0.0563933	-0.019107	-0.070271
bullya	-0.0794028	0.0262823	0.000339671	0	-0.0529527	-0.0868485	-0.10578	-0.12245	-0.0679124	-0.0892526	-0.0527065	-0.0592022	-0.0505207	-0.106403
gardai	0.809535	0.0590747	0.000763478	0	0.858191	0.871483	0.701625	0.736362	0.807828	0.794953	0.870662	0.831402	0.768021	0.854822
total_inform		0.00201409	2.603e-05	9	0	0.0063691	0	0	0	0	0	0	0	0
good_adult		0.00893886	0.000115525	5	-0.00129697	-0.0267163	0	0	0	0	-0.00525778	-0.0117461	0	-0.0133846
anyone_d		0	0	10	0	0	0	0	0	0	0	0	0	0
Smoking	1.64548	0.0736632	0.000952019	0	1.67707	1.80637	1.61693	1.63395	1.57782	1.71766	1.661	1.60434	1.5616	1.59809
Cannabis	1.78349	0.0474888	0.000613743	0	1.88103	1.82054	1.77383	1.73475	1.74204	1.71564	1.80659	1.7847	1.78315	1.79265

## Sheet: FAM
gender		0.0136469	0.000176372	6	0	0	-0.0363902	0	0	0	-0.0252277	-0.019463	-0.000374348	0
schl_yr	0.66932	0.0319653	0.000413118	0	0.666016	0.669564	0.668785	0.744572	0.623278	0.654401	0.664955	0.645658	0.692992	0.662981
Ethnic_Binary	-0.30846	0.062174	0.000803534	0	-0.245497	-0.250727	-0.31493	-0.29243	-0.242963	-0.326074	-0.370751	-0.249679	-0.39804	-0.393514
seen_mhp	0.065471	0.0518138	0.000669639	2	0.0102609	0	0.161523	0	0.0348783	0.0769146	0.0802869	0.0562584	0.0923553	0.0112904
total_apss		0.00595981	7.70243e-05	7	0	0	0	0	0	-0.000317641	0	0	-0.0121314	-0.0158985
depr_dass		0.000300175	3.87945e-06	9	0	0	0	0	0	0	0	0	0.000949238	0
anx_dass		0.000619408	8.0052e-06	9	0	0	-0.00195874	0	0	0	0	0	0	0
stressdass		0	0	10	0	0	0	0	0	0	0	0	0	0
COPE_AVD	0.00281267	0.00201373	2.60254e-05	1	0.00137123	0.000692413	0.00343759	0.00680581	0.00442023	0.00276425	0.00172341	0.00117512	0.002924	0
COPE_PLN	-0.00614576	0.00242531	3.13446e-05	0	-0.00368888	-0.00293619	-0.00757467	-0.00631839	-0.00808792	-0.00841333	-0.00398374	-0.00396463	-0.0063251	-0.0101647
COPE_SUP	0.0220874	0.00274271	3.54466e-05	0	0.0175635	0.0212185	0.0225849	0.0241304	0.0202655	0.0217186	0.0194174	0.0258398	0.0262531	0.0218819
angry	0.062231	0.0148647	0.000192111	0	0.0683253	0.0504408	0.0569687	0.0794362	0.0499119	0.0655709	0.0752491	0.0606983	0.034235	0.0814734
bodydis	-0.0335627	0.00835156	0.000107935	0	-0.0328106	-0.0287203	-0.0407602	-0.0255765	-0.0395601	-0.0187695	-0.0298299	-0.0477165	-0.0379101	-0.0339737
BAS_SELECTIVETOTAL	0.0844901	0.00684157	8.84201e-05	0	0.0814966	0.0838269	0.0885941	0.0974672	0.0716516	0.0839659	0.0833944	0.0796682	0.0905736	0.0842624
total_sls	-0.00463543	0.00284036	3.67087e-05	0	-0.000440396	-0.00751611	-0.00960029	-0.000542677	-0.0045945	-0.00482383	-0.00310491	-0.00530412	-0.00426084	-0.00616666
optimism		0	0	10	0	0	0	0	0	0	0	0	0	0
READ_SC	0.0172779	0.00326484	4.21946e-05	0	0.0180763	0.0126719	0.0235458	0.0153105	0.0155156	0.0176275	0.0175863	0.0195562	0.0132026	0.0196862
ESTEEM		0.000205835	2.66021e-06	9	0	0	0	0	0	0	0	0	0	-0.000650909
schsupp	-0.0861282	0.0523456	0.000676512	1	0	-0.0512215	-0.100175	-0.0124089	-0.0241486	-0.144086	-0.120375	-0.0860718	-0.0998116	-0.136857
schl_work	0.0254937	0.0205263	0.00026528	2	0	0.00488026	0.0361192	0	0.00508697	0.0378307	0.0620002	0.0212338	0.00854864	0.0282502
Disadvantagedstatus	0.0748596	0.0429553	0.000555153	1	0.0332861	0	0.104027	0.0410262	0.0651082	0.121266	0.0257147	0.0582574	0.10695	0.1181
Mixed_School		0.0197617	0.000255399	4	0	0	0.0589285	0.0141077	0.00788613	0	0.00892968	0	0.0235239	0.0378968
HEMSCHOL	-0.0284586	0.00227801	2.94409e-05	0	-0.0287711	-0.0289903	-0.0291619	-0.0270286	-0.0316854	-0.0284222	-0.0277068	-0.0319675	-0.0244014	-0.0264507
HEMTEACHER	-0.0453893	0.00295405	3.81781e-05	0	-0.0497212	-0.0407521	-0.0467639	-0.0485533	-0.0451813	-0.0424989	-0.0482345	-0.0432894	-0.0458089	-0.0430892
breakup	0.333068	0.0220284	0.000284695	0	0.319571	0.334753	0.31982	0.386957	0.315791	0.330034	0.327083	0.309924	0.345736	0.341009
romanticp	0.270499	0.0375596	0.000485418	0	0.246751	0.284847	0.259128	0.182902	0.315782	0.287337	0.307559	0.28902	0.269706	0.261957
MSPSS_FR	0.00789091	0.001726	2.23068e-05	0	0.00658899	0.0103321	0.00998555	0.00846227	0.00526145	0.00720946	0.00836048	0.00590479	0.00949232	0.00731171
HEMPEER		0	0	10	0	0	0	0	0	0	0	0	0	0
neighbour		0.00858697	0.000110978	5	0	0	0	-0.000650843	-0.000325807	0	0	-0.0050851	-0.027621	-0.00309783
Wherelive_binary	-0.125783	0.0222855	0.000288017	0	-0.105757	-0.0910587	-0.151031	-0.125286	-0.0960997	-0.126009	-0.127978	-0.13428	-0.156415	-0.143916
racisma	0.107829	0.0402906	0.000520714	0	0.0806949	0.0477862	0.145683	0.16681	0.0763622	0.0889384	0.133291	0.104996	0.0769249	0.156804
bullya	-0.0873711	0.0298889	0.000386283	0	-0.0696366	-0.0640752	-0.132703	-0.0843415	-0.0467542	-0.0855425	-0.0846947	-0.100397	-0.140291	-0.065275
gardai	0.844987	0.0561572	0.000725773	0	0.859711	0.790305	0.86681	0.950944	0.778283	0.853056	0.803079	0.783306	0.899931	0.864441
total_inform		0.00859527	0.000111085	7	0	0	-0.000508981	-0.0138284	0	0	0	0	-0.0250751	0
good_adult	-0.0549583	0.0128329	0.000165852	0	-0.0480399	-0.0685919	-0.0616624	-0.0592134	-0.0270547	-0.0559568	-0.0430926	-0.0548627	-0.061059	-0.070049
anyone_d	0.102763	0.0201536	0.000260465	0	0.0999635	0.0583581	0.123208	0.0977751	0.0918825	0.0958447	0.12126	0.101527	0.128954	0.108856
Smoking	1.02585	0.0743839	0.000961334	0	1.02398	0.927905	1.03333	1.19363	0.937478	1.04247	1.07745	0.99519	1.01229	1.01478
Cannabis	1.45836	0.0873379	0.00112875	0	1.49768	1.4253	1.42154	1.62191	1.33398	1.38384	1.43578	1.42505	1.58189	1.45667

## Sheet: SCH
gender	-0.0629528	0.0363493	0.000469776	1	-0.110579	-0.0749242	-0.0619546	-0.0462954	-0.0640769	-0.0194662	-0.0449567	-0.112465	0	-0.0318569
schl_yr	0.632319	0.0205688	0.00026583	0	0.658925	0.653034	0.609364	0.630896	0.630478	0.638385	0.611764	0.601298	0.630057	0.658995
Ethnic_Binary	-0.362147	0.0405017	0.000523442	0	-0.288094	-0.345674	-0.37659	-0.350861	-0.434711	-0.380016	-0.365217	-0.3728	-0.316179	-0.391328
seen_mhp		0.0215148	0.000278056	7	0	0	0	0	0.0595253	0	0	0.0407774	0.00185038	0
total_apss		0.011784	0.000152296	5	0	-0.00937679	-0.0290508	0	-0.00959761	-0.00630717	0	-0.029935	0	0
depr_dass		0.00168751	2.18092e-05	6	0	0	0.00283308	0	0.00492568	0	0.00157913	0.00026642	0	0
anx_dass	-0.00458266	0.00245135	3.16812e-05	1	-0.00156088	-0.00316466	-0.00704113	-0.00513321	-0.00646307	-0.00367732	-0.00748813	-0.00433098	-0.00238452	0
stressdass	-0.00218664	0.00173815	2.24638e-05	2	-0.0016662	-0.00549189	-0.00267487	-0.000471636	-0.00357152	-0.00089228	-0.00103597	-0.00168871	0	0
COPE_AVD	0.00331703	0.00267129	3.45236e-05	1	0.000843024	0.00841364	0.0057439	0.000804875	0.0031415	0.00254286	0.00412516	0.00383227	0.000406019	0
COPE_PLN	-0.0139431	0.00266327	3.44199e-05	0	-0.0125457	-0.0185908	-0.0159133	-0.0106311	-0.0160626	-0.0105191	-0.0159146	-0.0141972	-0.0117343	-0.0133225
COPE_SUP	0.0197503	0.00335268	4.33299e-05	0	0.0216641	0.0281641	0.0192846	0.0187468	0.0181475	0.0187276	0.0178887	0.0204211	0.0156102	0.0188484
angry	0.0508225	0.0185757	0.000240072	0	0.0452351	0.0737996	0.0599355	0.0147211	0.044953	0.0712197	0.0681124	0.039605	0.0559096	0.0347337
bodydis	-0.0356978	0.01005	0.000129886	0	-0.0387785	-0.0450989	-0.0250519	-0.0256601	-0.0500377	-0.0344916	-0.0471973	-0.0404603	-0.0228129	-0.0273891
BAS_SELECTIVETOTAL	0.103566	0.00533907	6.90019e-05	0	0.111936	0.103476	0.096243	0.101517	0.101452	0.113295	0.10105	0.101778	0.0994948	0.105423
total_sls	-0.00779258	0.00246635	3.1875e-05	0	-0.00737967	-0.00654608	-0.00943979	-0.0101466	-0.00883938	-0.00737433	-0.00812785	-0.0054405	-0.01164	-0.00299163
optimism		0.00040392	5.22024e-06	8	0	0	-0.00128417	0	0	-0.000195384	0	0	0	0
READ_SC	0.023001	0.00443992	5.73813e-05	0	0.0280806	0.0177245	0.0287366	0.0226991	0.023919	0.0284985	0.0167103	0.0212411	0.0189022	0.0234981
ESTEEM	-0.00340989	0.00199112	2.57331e-05	1	-0.00503495	-0.00297041	-0.00517853	-0.00204468	0	-0.00505795	-0.00150398	-0.00476487	-0.000393767	-0.00373986
mother_employedvsother	0.11248	0.0290824	0.00037586	0	0.116163	0.113344	0.0968017	0.136755	0.160563	0.0567274	0.114588	0.139173	0.0996942	0.0909878
mother_stayathomevsother		0.0206214	0.000266511	5	-0.0269968	0	-0.0406259	0	0	-0.0491775	-0.0385329	0	0	-0.0330925
father_emp_code		0.0331271	0.000428134	6	0	0.0970741	0.0549203	0	0	0	0.0354047	0	0	0.0110698
Mother_edu_code		0.00402404	5.20066e-05	6	0	0.00538907	0.0123398	0	0	0	0.000218247	0	0	0.00156533
Father_edu_code	0.0242102	0.0098222	0.000126942	0	0.0379304	0.02035	0.0269733	0.0238785	0.0250132	0.0328696	0.0329904	0.0173277	0.0218078	0.00296099
no_child	0.034522	0.0172652	0.000223134	0	0.0381166	0.0421959	0.0656103	0.0377772	0.0360851	0.0489865	0.0238825	0.0346867	0.00917057	0.0087092
Parent_MHP_Code	0.217421	0.029587	0.000382382	0	0.269958	0.234314	0.2258	0.16656	0.204441	0.202758	0.198504	0.253116	0.213331	0.205429
Intact_Family_Code	-0.133156	0.0262436	0.000339171	0	-0.169049	-0.140539	-0.170041	-0.106688	-0.134446	-0.122334	-0.144607	-0.127775	-0.0829983	-0.133082
MSPSS_FA	-0.00835445	0.00201574	2.60513e-05	0	-0.00927622	-0.00989926	-0.0102468	-0.00531824	-0.00664615	-0.00659406	-0.00969	-0.0109485	-0.00894801	-0.00597729
READ_FC	-0.0289048	0.00394632	5.10021e-05	0	-0.0310557	-0.0343841	-0.0275593	-0.0322237	-0.0323219	-0.0302709	-0.0257767	-0.0287415	-0.0213849	-0.0253295
enjoy	-0.0259376	0.018	0.000232632	2	0	-0.0234707	-0.0228378	-0.0453323	-0.000591648	0	-0.0401582	-0.0365002	-0.00510017	-0.0335098
breakup	0.331906	0.0138612	0.000179142	0	0.336331	0.342246	0.319351	0.352894	0.345837	0.307831	0.332359	0.316768	0.333049	0.332396
romanticp	0.277875	0.0300041	0.000387771	0	0.259577	0.322046	0.296373	0.271704	0.28596	0.302493	0.286275	0.292023	0.223178	0.239118
MSPSS_FR	0.0106516	0.002785	3.59933e-05	0	0.00591052	0.0124632	0.0116666	0.0069781	0.0127677	0.0111117	0.0140329	0.0131482	0.0104555	0.00798189
HEMPEER	-0.00925112	0.00479338	6.19494e-05	0	-0.00362595	-0.00533763	-0.0124027	-0.0182771	-0.00712555	-0.0122567	-0.00868685	-0.0119058	-0.00246021	-0.0104328
neighbour		0.0149515	0.000193233	4	0	-0.00137247	-0.0303623	-0.0107912	-0.0172833	0	-0.0127542	-0.0429497	0	0
Wherelive_binary	-0.157303	0.0247417	0.000319761	0	-0.138202	-0.218039	-0.153974	-0.12647	-0.169529	-0.165243	-0.152355	-0.152802	-0.154184	-0.142237
racisma	0.126951	0.027213	0.000351699	0	0.121585	0.179225	0.100463	0.132229	0.153987	0.136993	0.0965744	0.136048	0.121634	0.0907764
bullya	-0.164371	0.0268655	0.000347208	0	-0.16185	-0.196457	-0.154142	-0.162637	-0.169411	-0.19026	-0.183013	-0.113426	-0.128132	-0.184383
gardai	0.873222	0.0589791	0.000762244	0	0.810704	1.00904	0.871606	0.846647	0.919231	0.863559	0.859851	0.797599	0.869666	0.884316
total_inform		0.00159511	2.06151e-05	8	0	-0.00113246	0	0	0	0	0	0.00479118	0	0
good_adult	-0.0293416	0.00952319	0.000123077	0	-0.0314206	-0.00820563	-0.0246343	-0.0238823	-0.0424767	-0.0323621	-0.0268263	-0.0336608	-0.0303299	-0.0396174
anyone_d	0.11615	0.0265627	0.000343295	0	0.097861	0.133329	0.12484	0.0839561	0.0956814	0.0921826	0.124116	0.130557	0.10591	0.173065
Smoking	0.994827	0.0456504	0.000589983	0	0.96583	1.05259	1.00141	0.994539	0.985235	1.017	0.934817	0.955031	0.960059	1.08176
Cannabis	1.45557	0.0516211	0.000667149	0	1.49697	1.44914	1.37318	1.48623	1.48428	1.46089	1.39321	1.39445	1.49478	1.52253

## Sheet: PEER
gender		0.0328532	0.000424593	5	0	-0.0748479	-0.049724	0	0	0	-0.00545501	-0.0753627	0	-0.0490092
schl_yr	0.685684	0.0208216	0.000269098	0	0.704905	0.675235	0.660679	0.664619	0.692534	0.695684	0.694323	0.685878	0.723625	0.659357
Ethnic_Binary	-0.291226	0.0967529	0.00125043	0	-0.37644	-0.326074	-0.283552	-0.315583	-0.202041	-0.0837599	-0.338495	-0.41285	-0.227325	-0.346143
seen_mhp		0.0194947	0.000251948	7	0	0.00975527	0	0.0453416	0	0	0	0.0483731	0	0
total_apss		0.00176058	2.27536e-05	9	0	0	0	0	0	0	0	-0.00556743	0	0
depr_dass		0.000225239	2.91098e-06	8	0	0	0.000200833	0	0	0.000706047	0	0	0	0
anx_dass		0.00162119	2.09522e-05	7	0	-0.00328118	0	0	0	0	-0.00300449	-0.00372625	0	0
stressdass		0	0	10	0	0	0	0	0	0	0	0	0	0
COPE_AVD		0.00216918	2.80343e-05	3	0	0.00520591	0.00382723	0.00155461	0	0.00214197	0.00548435	0.00345189	0	0.000364088
COPE_PLN	-0.00743369	0.00346876	4.48301e-05	0	-0.00715025	-0.0121932	-0.00864313	-0.00808339	-0.000315884	-0.00329711	-0.00719226	-0.0110836	-0.00901876	-0.00735937
COPE_SUP	0.0329122	0.00238475	3.08204e-05	0	0.0311694	0.0351132	0.0348363	0.0317203	0.0294936	0.0320008	0.0328051	0.0376867	0.0330664	0.0312296
angry	0.0554616	0.0214846	0.000277666	0	0.0445728	0.0577643	0.0528154	0.0686598	0.0415632	0.0221712	0.0769647	0.0683843	0.0303633	0.0913572
bodydis		0.0126228	0.000163136	3	-0.010305	-0.018396	0	-0.0237283	-0.00774234	0	-0.0316106	-0.0332077	0	-0.0133336
BAS_SELECTIVETOTAL	0.0900105	0.00396402	5.12309e-05	0	0.0957521	0.0884727	0.0819595	0.0870321	0.0910923	0.0925673	0.0899757	0.0896512	0.0948135	0.0887883
total_sls		0.000356739	4.61048e-06	7	0	0	0	-0.000284545	-0.00113259	-0.000230329	0	0	0	0
optimism		0	0	10	0	0	0	0	0	0	0	0	0	0
READ_SC	0.041362	0.00464203	5.99934e-05	0	0.0452148	0.0445804	0.0419979	0.0441262	0.0321777	0.0451899	0.0445489	0.0427157	0.0377752	0.0352932
ESTEEM		0.000422094	5.45512e-06	9	0	0	0	0	0	0	0	-0.00133478	0	0
mother_employedvsother	0.120349	0.031093	0.000401845	0	0.172435	0.159743	0.0994269	0.108034	0.0850927	0.11858	0.153297	0.117584	0.104307	0.0849927
mother_stayathomevsother		0.0137811	0.000178107	8	0	0	-0.0408361	0	0	0	0	0	0	-0.0204182
father_emp_code		0.0196686	0.000254197	7	0	0.0518017	0.0383435	0	0	0	0	0.0260358	0	0
Mother_edu_code		0.00386773	4.99863e-05	4	0.000152849	0.00405649	0.00722267	0	0	0	0.00523624	0.0110209	0	0.00147872
Father_edu_code	0.0272151	0.0113962	0.000147284	0	0.0170424	0.0461706	0.0272497	0.0286544	0.00849211	0.0268547	0.0272467	0.040281	0.0343931	0.0157662
no_child		0.0180897	0.00023379	5	0.0361391	0.0499017	0.00912489	0	0	0	0.0264216	0.0101511	0	0
Parent_MHP_Code	0.232863	0.0260347	0.000336472	0	0.22025	0.216637	0.225464	0.242387	0.19316	0.261686	0.209203	0.281694	0.231867	0.246286
Intact_Family_Code	-0.161945	0.03189	0.000412145	0	-0.153773	-0.21695	-0.140626	-0.145392	-0.136682	-0.155294	-0.206769	-0.194847	-0.13992	-0.129194
MSPSS_FA		0.00195377	2.52505e-05	5	-0.00291692	0	-0.00361322	0	0	-0.0044732	0	-0.000729229	0	-0.00419897
READ_FC	-0.0300132	0.00290004	3.748e-05	0	-0.0314466	-0.0361703	-0.0291923	-0.0255818	-0.0316689	-0.0295382	-0.0300282	-0.03106	-0.0270665	-0.028379
enjoy		0.0136073	0.00017586	6	0	0	-0.0308134	-0.0346429	-0.00937882	0	-0.000778987	0	0	0
schsupp	-0.0706413	0.0501872	0.000648618	2	-0.0104307	-0.0534022	-0.12436	-0.0879682	0	0	-0.0639745	-0.0728096	-0.0149882	-0.137197
schl_work	0.0371714	0.0284102	0.000367173	1	0.0393632	0.0535651	0.0719804	0.00206992	0.00740514	0	0.0180661	0.0585991	0.013896	0.0695977
Disadvantagedstatus		0.0388581	0.0005022	5	0	0.0845281	0.0385014	0.0301334	0	0	0.0754033	0.0934911	0	0
Mixed_School	0.0303086	0.0224064	0.000289579	2	0.00625791	0.0478608	0.0474824	0.033902	0	0.00574368	0.0117615	0.0603967	0.0290641	0
HEMSCHOL	-0.0348209	0.0036971	4.77811e-05	0	-0.0318497	-0.0316454	-0.0372324	-0.0393697	-0.0410428	-0.0329131	-0.0337496	-0.0335822	-0.0371932	-0.0296309
HEMTEACHER	-0.0441017	0.00347012	4.48476e-05	0	-0.0462285	-0.0447575	-0.0410083	-0.0432915	-0.0426906	-0.0487067	-0.0507152	-0.0415454	-0.0403523	-0.0417207
neighbour	-0.0171797	0.0111289	0.000143829	5	0	-0.0174458	-0.0149167	0	0	0	-0.024473	-0.0268685	0	-0.00219459
Wherelive_binary	-0.120554	0.0317152	0.000409885	0	-0.107185	-0.135729	-0.130479	-0.119829	-0.0883771	-0.115575	-0.11832	-0.186395	-0.136778	-0.0668773
racisma	0.1333	0.0475517	0.000614556	0	0.159059	0.212652	0.172479	0.116481	0.0866148	0.101375	0.0825998	0.185033	0.0776761	0.13903
bullya	-0.0632523	0.0416295	0.000538018	2	-0.0534105	-0.105381	-0.0516066	-0.0187134	0	0	-0.0817446	-0.101575	-0.00902855	-0.0845587
gardai	0.858209	0.0657951	0.000850333	0	0.815013	0.807898	0.884623	0.81202	0.873761	0.781373	0.893399	0.980321	0.934989	0.798693
total_inform		0	0	10	0	0	0	0	0	0	0	0	0	0
good_adult	-0.0284756	0.0113389	0.000146544	0	-0.0127174	-0.0459344	-0.0220159	-0.0316778	-0.0258061	-0.0310542	-0.0309944	-0.0465952	-0.0155694	-0.0223914
anyone_d	0.125365	0.029995	0.000387653	0	0.144973	0.10034	0.110375	0.157798	0.0930401	0.0901704	0.159355	0.162697	0.0968114	0.138094
Smoking	1.06552	0.0593322	0.000766806	0	1.06345	1.07007	1.04483	1.05964	1.06877	0.97072	1.14115	1.16338	1.08775	0.985479
Cannabis	1.56794	0.0549815	0.000710578	0	1.61328	1.60729	1.52372	1.53985	1.55723	1.56936	1.5877	1.51335	1.67565	1.49198

## Sheet: ENV
gender		0.0264106	0.000341329	6	-0.0665694	0	0	0	-0.0563438	0	-0.0404092	0	0	-0.0198024
schl_yr	0.635922	0.0312696	0.000404127	0	0.633421	0.613939	0.632857	0.602579	0.630091	0.700554	0.648551	0.589801	0.659122	0.648305
Ethnic_Binary	-0.151815	0.0491689	0.000635456	0	-0.183305	-0.0762172	-0.141268	-0.0727856	-0.168283	-0.16288	-0.138875	-0.152258	-0.234533	-0.187746
seen_mhp		0.0129074	0.000166815	7	0	0.000762559	0	0	0	0	0.0198331	0.038075	0	0
total_apss		0.00862287	0.000111442	8	0	0	0	0	-0.00295692	0	-0.0274376	0	0	0
depr_dass	#DIV/0!	0	0	10	0	0	0	0	0	0	0	0	0	0
anx_dass	#DIV/0!	0	0	10	0	0	0	0	0	0	0	0	0	0
stressdass	#DIV/0!	0	0	10	0	0	0	0	0	0	0	0	0	0
COPE_AVD		0.00119858	1.54904e-05	8	0	0	0	0	0	0	0.00381106	0	0.000278127	0
COPE_PLN		0.00177612	2.29545e-05	6	-0.00250783	0	-0.000300472	0	0	0	-0.00526798	0	-0.00219163	0
COPE_SUP	0.0159402	0.00319793	4.13299e-05	0	0.0224929	0.0149759	0.0160552	0.0123878	0.016697	0.0167231	0.0183734	0.0107461	0.0161902	0.0147601
angry	0.0304594	0.0223312	0.000288607	0	0.0497974	0.052626	0.0180213	0.00384932	0.0287321	0.00105283	0.0604356	0.0137437	0.0554226	0.0209135
bodydis	-0.0105524	0.00704472	9.10456e-05	2	-0.0176286	-0.00949089	0	-0.00259047	-0.0187338	0	-0.00324381	-0.0134181	-0.0131012	-0.00621247
BAS_SELECTIVETOTAL	0.0887346	0.00613778	7.93244e-05	0	0.0852271	0.0845923	0.0880599	0.0859031	0.0894569	0.103406	0.086468	0.0810709	0.0932057	0.0899569
total_sls		0	0	10	0	0	0	0	0	0	0	0	0	0
optimism		0	0	10	0	0	0	0	0	0	0	0	0	0
READ_SC	0.0261	0.00672794	8.69516e-05	0	0.0272773	0.0200691	0.0283906	0.0180924	0.0217346	0.032101	0.0354254	0.0161994	0.0335923	0.0281177
ESTEEM		0	0	10	0	0	0	0	0	0	0	0	0	0
mother_employedvsother	0.0992601	0.0281102	0.000363294	0	0.133194	0.0893458	0.0694356	0.0544345	0.148305	0.113027	0.106911	0.0936433	0.101562	0.0827445
mother_stayathomevsother		0	0	10	0	0	0	0	0	0	0	0	0	0
father_emp_code		0.0030111	3.89154e-05	9	0.00952194	0	0	0	0	0	0	0	0	0
Mother_edu_code		0.00542867	7.01599e-05	7	0.0123572	0	0	0	0	0	0.00860844	0	0.0121766	0
Father_edu_code	0.0173803	0.0109638	0.000141695	1	0.0288015	0.00620391	0.0118645	0.0057097	0.0151825	0.0311375	0.023163	0.00822512	0	0.026135
no_child		0.0227372	0.000293854	5	0.037852	0.0125148	0	0	0	0	0.0334678	0	0.0643267	0.0329438
Parent_MHP_Code	0.214569	0.0299409	0.000386954	0	0.179332	0.229178	0.183314	0.242108	0.195709	0.227932	0.273132	0.201309	0.189252	0.224428
Intact_Family_Code	-0.114859	0.0205488	0.000265572	0	-0.154577	-0.080984	-0.115609	-0.111506	-0.110248	-0.128751	-0.134337	-0.102221	-0.0973477	-0.113013
MSPSS_FA	-0.00772465	0.00187723	2.42613e-05	0	-0.00829339	-0.00940146	-0.00473637	-0.00506469	-0.00936311	-0.00674824	-0.0104311	-0.00792773	-0.00675777	-0.00852262
READ_FC	-0.0232606	0.00302612	3.91094e-05	0	-0.0266417	-0.0236555	-0.0250568	-0.0199834	-0.0253534	-0.0250632	-0.0271308	-0.0193744	-0.0203829	-0.0199636
enjoy		0.0116409	0.000150446	7	-0.00846182	-0.00251368	0	0	0	0	0	-0.0370439	0	0
schsupp		0.0148888	0.000192422	7	-0.0115848	0	0	0	-0.0473954	0	-0.00545852	0	0	0
schl_work	0.036494	0.0314386	0.000406311	2	0.0981623	0	0	0.0132537	0.0559208	0.00918742	0.0465951	0.0384599	0.0032592	0.0271133
Disadvantagedstatus		0.0105318	0.000136112	8	0	0	0	0	0.0335003	0	0	0.00284438	0	0
Mixed_School		0.0163565	0.00021139	7	0.0272897	0	0	0	0	0	0.0452671	0	0	0.0229286
HEMSCHOL	-0.0286334	0.00310922	4.01834e-05	0	-0.0283942	-0.030729	-0.0247137	-0.0278925	-0.0281091	-0.0241115	-0.0296445	-0.0283288	-0.0290999	-0.0353108
HEMTEACHER	-0.0471119	0.0037225	4.81094e-05	0	-0.0463042	-0.0422112	-0.0499154	-0.0472245	-0.0461056	-0.0527436	-0.0511443	-0.042582	-0.0497433	-0.0431448
breakup	0.310159	0.011978	0.000154803	0	0.309913	0.289937	0.315208	0.305192	0.320509	0.324571	0.298134	0.304849	0.305227	0.328052
romanticp	0.280959	0.0362398	0.000468361	0	0.302299	0.234097	0.250358	0.240339	0.287496	0.291514	0.340448	0.330286	0.262465	0.27029
MSPSS_FR	0.00430646	0.00353024	4.56247e-05	1	0.00282482	0.00379258	0.000328799	0	0.00317356	0.000704924	0.012051	0.0054311	0.00518144	0.00526989
HEMPEER		0.000179612	2.32129e-06	9	0	0	0	0	0	0	0.000567982	0	0	0
Smoking	1.06015	0.0860427	0.00111201	0	1.10399	0.991232	1.02813	0.937491	1.1253	1.14622	1.09925	0.931861	1.0585	1.17951
Cannabis	1.44135	0.0740111	0.000956516	0	1.42085	1.41812	1.45556	1.38088	1.40066	1.61293	1.40266	1.36802	1.52152	1.43231

[truncated: 3 more sheets: POLY, UNIQUE CONTRIBUTION, Correlation Matrix]
