# Supplementary material for: Dissociable psychosocial profiles of adolescent substance users
Source: PLoS One. 2018 Aug 30;13(8):e0202498. doi: 10.1371/journal.pone.0202498 (PMC6116932; doi:10.1371/journal.pone.0202498)
Supplement: S2 File — Alcohol Lifetime 1 Subanalysis.xlsx Alcohol Risk A5 Subanalysis.xlsx Cannabis Lifetime Subanalysis.xlsx Cannabis Risk Subanalysis.xlsx Nicotine Risk Subanalysis.xlsx (ZIP) [file pone.0202498.s002.zip › DATA for PLOS One/Nicotine Risk Subanalysis.xlsx]

## Sheet: Sheet1
0.194121		gender		XXXXXX
		schl_yr		XXXXXX
		Ethnic_Binary		XXXXXX
		seen_mhp		XXXXXX
		total_apss		XXXXXX
		depr_dass		XXXXXX
		anx_dass		XXXXXX
		stressdass		XXXXXX
		COPE_AVD		XXXXXX
		COPE_PLN		XXXXXX
		COPE_SUP		XXXXXX
	1	angry		XXXXXX
-0.0242639	13	bodydis		XXXXXX
0.0579478	14	BAS_SELECTIVETOTAL		XXXXXX
	18	total_sls		XXXXXX
	29	optimism		XXXXXX
	30	READ_SC		XXXXXX
-0.0121854	31	ESTEEM		XXXXXX
	42	mother_employedvsother			XXXXXX
	43	mother_stayathomevsother			XXXXXX
		father_emp_code			XXXXXX
		Mother_edu_code			XXXXXX
		Father_edu_code			XXXXXX
		no_child			XXXXXX
		Parent_MHP_Code			XXXXXX
		Intact_Family_Code			XXXXXX
		MSPSS_FA			XXXXXX
		READ_FC			XXXXXX
		enjoy			XXXXXX
		schsupp				XXXXXX
		schl_work				XXXXXX
		Disadvantagedstatus				XXXXXX
		Mixed_School				XXXXXX
		HEMSCHOL				XXXXXX
		HEMTEACHER				XXXXXX
0.139835		breakup					XXXXXX
0.198232		romanticp					XXXXXX
		MSPSS_FR					XXXXXX
		HEMPEER					XXXXXX
		neighbour						XXXXXX
		Wherelive_binary						XXXXXX
		racisma						XXXXXX
		bullya						XXXXXX
		gardai						XXXXXX
		total_inform						XXXXXX
		good_adult						XXXXXX
		anyone_d						XXXXXX
0.146398		Smoking							XXXXXX
1.18406		Cannabis							XXXXXX

## Sheet: BetaValues
		Total	Individual	Family	School	Peer	Social Environment	Polysubstance	Single Domain	F1 Score	AUC
Model Performance	AUC of ROC	0.8814	0.872	0.8815	0.8792	0.8787	0.8814	0.8313					0.65	0.37202	0.0593065	0.21701	0.185674	0.385513	0.643923
Model Performance	Upper	0.8815	0.8725	0.8816	0.8793	0.8789	0.8815	0.8315
Model Performance	Lower	0.8813	0.8714	0.8812	0.8788	0.8785	0.8812	0.8311
Model Performance	F1 Score	0.672314	0.672637	0.667378	0.650705	0.693402	0.678576	0.576159				Lower	Upper
Individual	Gender	0.263641	XXXXXX	0.255841	0.194121	0.298122	0.267222	0.253581	0.118676	0.380198	0.8014	0.8011	0.8015
Individual	School Year	0.015041	XXXXXX			0.0253052	0.0147862	0.270864	0.328036
Individual	Ethnic minority		XXXXXX
Individual	Seen Mental Health Professional		XXXXXX					0.147339	0.281676
Individual	Psychotic Symptoms		XXXXXX
Individual	Depression		XXXXXX
Individual	Anxiety		XXXXXX
Individual	Stress		XXXXXX
Individual	Avoidance Coping		XXXXXX
Individual	Planning Coping		XXXXXX						-0.0171556
Individual	Support Coping		XXXXXX					0.0154792	0.0290987
Individual	Anger		XXXXXX					0.0787526	0.165796
Individual	Body Dissatisfaction	-0.0282723	XXXXXX		-0.0242639	-0.030101	-0.0285675	-0.0679487	-0.0413616
Individual	Acting Out Behaviour	0.0469921	XXXXXX	0.0467867	0.0579478	0.0530682	0.0473765	0.09542	0.164854
Individual	Satisfaction with Life		XXXXXX					-0.00535698	-0.0269475
Individual	Optimism		XXXXXX						-0.00862171
Individual	READ – Social Competence		XXXXXX					0.02517	0.0484802
Individual	Self-esteem		XXXXXX		-0.0121854			-0.00593982	-0.0214889
Family	Maternal Employment			XXXXXX						0.122807	0.6677	0.6665	0.6681
Family	Stay-at-home Mother			XXXXXX					-0.130432
Family	Paternal Employment			XXXXXX					-0.072394
Family	Maternal education			XXXXXX				0.0142219
Family	Paternal Education			XXXXXX					-0.0399741
Family	No. children in household			XXXXXX					0.0608373
Family	Parental Mental Health Problems			XXXXXX					0.286313
Family	Intact Family			XXXXXX				-0.0883071	-0.222381
Family	Perceived family support			XXXXXX				-0.00318589	-0.0190379
Family	READ – Family Competence			XXXXXX				-0.00990441	-0.0359202
Family	Enjoy family life	-0.0448356	-0.0792861	XXXXXX		-0.066609	-0.0439398	-0.132848	-0.321956
School	Teaching Support in School									0.276206	0.7256	0.7253	0.7257
School	Perceived Academic Position	0.23271	0.211241	0.226622		0.274842	0.235274	0.531787	0.539886
School	Disadvantaged School							0.236909	0.246744
School	Mixed School
School	School Connectedness	-0.0320348	-0.0371188	-0.0328459		-0.0350174	-0.0321376	-0.0931711	-0.0939312
School	Teacher Connectedness		-0.00746345					-0.0454291	-0.0459772
Peer	Exp. Breakup	0.142316	0.124345	0.13914	0.139835		0.143804	0.263963	0.369185	0.0740741	0.6925	0.6916	0.6926
Peer	Have romantic partner	0.20492	0.205824	0.203027	0.198232		0.206603	0.408062	0.675069
Peer	Perceived Peer Support							0.0110582
Peer	Peer connectedness							0.00936712	-0.0353
Social Environment	Safe neighbourhood						XXXXXX		-0.0673124	0.355143	0.667	0.6654	0.6675
Social Environment	Live in Urban area						XXXXXX		0.0238093
Social Environment	Exp racism						XXXXXX		0.1256
Social Environment	Exp bullying						XXXXXX		0.0762641
Social Environment	Trouble with Police		0.0776473				XXXXXX	0.72092	0.737655
Social Environment	Inform						XXXXXX		-0.0487262
Social Environment	One Good Adult						XXXXXX	-0.035978	-0.0704942
Social Environment	Exp bereavement						XXXXXX	0.0371736	0.112474
Polysubstance	Tobacco	0.142661	0.124024	0.14287	0.146398	0.148002	0.142857	XXXXXX	0.0647998	0.658809	0.8358	0.8349	0.8394
Polysubstance	Cannabis	1.20777	1.05283	1.20589	1.18406	1.2587	1.212	XXXXXX	0.710642

## Sheet: Confusion Matrix
MODELS WITH A SINGLE DOMAIN REMOVED
	Independent		F1 Score	Family		F1 Score	School		F1 Score	Peer		F1 Score	Environment		F1 Score	Polysubstance		F1 Score
	True Positives	False Negatives	0.672637	True Positives	False Negatives	0.667378	True Positives	False Negatives	0.650705	True Positives	False Negatives	0.693402	True Positives	False Negatives	0.678576	True Positives	False Negatives	0.576159
	0.5445	0.07		0.5317	0.06		0.5123	0.06		0.5654	0.07		0.5489	0.07		0.435	0.08
	True Negatives	False Positives		True Negatives	False Positives		True Negatives	False Positives		True Negatives	False Positives		True Negatives	False Positives		True Negatives	False Positives
	0.9293	0.46		0.9362	0.47		0.9403	0.49		0.9256	0.43		0.9318	0.45		0.9247	0.56
	Precision	Recall		Precision	Recall		Precision	Recall		Precision	Recall		Precision	Recall		Precision	Recall
	0.542061	0.886086		0.530798	0.898597		0.511124	0.89516		0.568013	0.889833		0.549504	0.886896		0.437186	0.84466
MODELS POWERED ONLY BY A SINGLE DOMAIN
	Independent		F1 Score	Family		F1 Score	School		F1 Score	Peer		F1 Score	Environment		F1 Score	Polysubstance		F1 Score
	True Positives	False Negatives	0.380198	True Positives	False Negatives	0.122807	True Positives	False Negatives	0.276206	True Positives	False Negatives	0.0740741	True Positives	False Negatives	0.355143	True Positives	False Negatives	0.658809
	0.2423	0.04		0.0665	0.02		0.166	0.04		0.0388	0.01		0.2258	0.05		0.531	0.08
	True Negatives	False Positives	0.380198	True Negatives	False Positives		True Negatives	False Positives		True Negatives	0.0002		True Negatives	False Positives		True Negatives	False Positives
	0.9636	0.75		0.9834	0.93		0.9615	0.83		0.9898	0.96		0.9502	0.77		0.9237	0.47
	Precision	Recall		Precision	Recall		Precision	Recall		Precision	Recall		Precision	Recall		Precision	Recall
	0.24418	0.858307		0.0667336	0.768786		0.166667	0.805825		0.0388466	0.795082		0.226752	0.818709		0.53047	0.869067
				Total		F1 Score
				True Positives	False Negatives	0.672314
				0.5437	0.07
				True Negatives	False Positives
				0.9329	0.46
				Precision	Recall
				0.541696	0.885938

## Sheet: Bar Charts
ONLY	AUC	Lower	Upper	CI Lower	CI Upper		ONLY	AUC	Lower	Upper	CI Lower	CI Upper
Full Model*	0.8814	0.0001	0.0001	0.8813	0.8815		Full Model*		0	0
Individual	0.872	0.0006	0.0005	0.8714	0.8725		Individual		0	0
Family	0.8815	0.0003	0.0001	0.8812	0.8816		Family		0	0
School	0.8792	0.0004	0.0001	0.8788	0.8793		School		0	0
Peer	0.8787	0.0002	0.0002	0.8785	0.8789		Peer		0	0
Environment	0.8814	0.0002	0.0001	0.8812	0.8815		Environment		0	0
Polysubstance	0.8313	0.0002	0.0002	0.8311	0.8315		Polysubstance		0	0

## Sheet: TOTAL
gender	0.263522	0.0231234	0.000298846	0	0.29863	0.270586	0.219652	0.297142	0.255834	0.260642	0.250378	0.260469	0.27124	0.250642
schl_yr	0.0136935	0.0113372	0.000146522	1	0.0220572	0.00515971	0	0.00235139	0.0320836	0.00125722	0.00747227	0.011917	0.013763	0.0271803
Ethnic_Binary		0	0	10	0	0	0	0	0	0	0	0	0	0
seen_mhp		0	0	10	0	0	0	0	0	0	0	0	0	0
total_apss		0	0	10	0	0	0	0	0	0	0	0	0	0
depr_dass		0	0	10	0	0	0	0	0	0	0	0	0	0
anx_dass		0	0	10	0	0	0	0	0	0	0	0	0	0
stressdass		0	0	10	0	0	0	0	0	0	0	0	0	0
COPE_AVD		0	0	10	0	0	0	0	0	0	0	0	0	0
COPE_PLN		0	0	10	0	0	0	0	0	0	0	0	0	0
COPE_SUP		0	0	10	0	0	0	0	0	0	0	0	0	0
angry		0	0	10	0	0	0	0	0	0	0	0	0	0
bodydis	-0.026738	0.0134329	0.000173606	0	-0.0286245	-0.0206856	-0.0091515	-0.0341328	-0.0329614	-0.0414091	-0.0390899	-0.0419549	-0.0094361	-0.00993424
BAS_SELECTIVETOTAL	0.0471453	0.00440671	5.69521e-05	0	0.0508706	0.0482685	0.039722	0.0462652	0.0493611	0.0495944	0.0546581	0.0425568	0.0469227	0.0432339
total_sls		0	0	10	0	0	0	0	0	0	0	0	0	0
optimism		0	0	10	0	0	0	0	0	0	0	0	0	0
READ_SC		0	0	10	0	0	0	0	0	0	0	0	0	0
ESTEEM		0.00158144	2.04384e-05	8	0	0	0	-0.00426384	0	0	0	0	-0.00312962	0
mother_employedvsother		0	0	10	0	0	0	0	0	0	0	0	0	0
mother_stayathomevsother		0	0	10	0	0	0	0	0	0	0	0	0	0
father_emp_code		0	0	10	0	0	0	0	0	0	0	0	0	0
Mother_edu_code		0	0	10	0	0	0	0	0	0	0	0	0	0
Father_edu_code		0	0	10	0	0	0	0	0	0	0	0	0	0
no_child		0	0	10	0	0	0	0	0	0	0	0	0	0
Parent_MHP_Code		0	0	10	0	0	0	0	0	0	0	0	0	0
Intact_Family_Code		0	0	10	0	0	0	0	0	0	0	0	0	0
MSPSS_FA		0	0	10	0	0	0	0	0	0	0	0	0	0
READ_FC		0	0	10	0	0	0	0	0	0	0	0	0	0
enjoy	-0.0405236	0.0208731	0.000269763	0	-0.0621361	-0.0579037	-0.0350355	-0.0128113	-0.0532862	-0.0508945	-0.0604415	-0.00784154	-0.0168217	-0.0480636
schsupp		0	0	10	0	0	0	0	0	0	0	0	0	0
schl_work	0.23367	0.0402306	0.000519938	0	0.235584	0.220591	0.221164	0.166939	0.207702	0.235554	0.251145	0.302495	0.204953	0.290571
Disadvantagedstatus		0	0	10	0	0	0	0	0	0	0	0	0	0
Mixed_School		0	0	10	0	0	0	0	0	0	0	0	0	0
HEMSCHOL	-0.0319386	0.00426236	5.50865e-05	0	-0.029372	-0.0295154	-0.0357037	-0.0274795	-0.0347114	-0.0346358	-0.0254662	-0.0390443	-0.0339149	-0.0295432
HEMTEACHER		0	0	10	0	0	0	0	0	0	0	0	0	0
breakup	0.142603	0.0238703	0.000308498	0	0.167974	0.174524	0.126325	0.11164	0.157755	0.152057	0.115757	0.11221	0.15731	0.150482
romanticp	0.205336	0.0370817	0.000479242	0	0.124169	0.226016	0.244607	0.175886	0.182946	0.212153	0.235974	0.242424	0.197999	0.211187
MSPSS_FR		0	0	10	0	0	0	0	0	0	0	0	0	0
HEMPEER		0	0	10	0	0	0	0	0	0	0	0	0	0
neighbour		0	0	10	0	0	0	0	0	0	0	0	0	0
Wherelive_binary		0	0	10	0	0	0	0	0	0	0	0	0	0
racisma		0	0	10	0	0	0	0	0	0	0	0	0	0
bullya		0	0	10	0	0	0	0	0	0	0	0	0	0
gardai		0.00187518	2.42348e-05	9	0	0.00592984	0	0	0	0	0	0	0	0
total_inform		0	0	10	0	0	0	0	0	0	0	0	0	0
good_adult		0	0	10	0	0	0	0	0	0	0	0	0	0
anyone_d		0	0	10	0	0	0	0	0	0	0	0	0	0
Smoking	0.142853	0.00424892	5.49129e-05	0	0.144469	0.1431	0.141874	0.139836	0.137502	0.138359	0.141267	0.150275	0.14942	0.142422
Alcohol	1.20988	0.0317344	0.000410134	0	1.178	1.2001	1.2033	1.21178	1.22352	1.18956	1.27456	1.25124	1.18511	1.18163

## Sheet: IND
mother_employedvsother		0	0	10	0	0	0	0	0	0	0	0	0	0
mother_stayathomevsother		0	0	10	0	0	0	0	0	0	0	0	0	0
father_emp_code		0	0	10	0	0	0	0	0	0	0	0	0	0
Mother_edu_code		0	0	10	0	0	0	0	0	0	0	0	0	0
Father_edu_code		0.00113199	1.46298e-05	9	0	0	-0.00357967	0	0	0	0	0	0	0
no_child		0	0	10	0	0	0	0	0	0	0	0	0	0
Parent_MHP_Code		0	0	10	0	0	0	0	0	0	0	0	0	0
Intact_Family_Code		0.0194967	0.000251974	8	0	0	-0.0203214	0	0	0	-0.0605104	0	0	0
MSPSS_FA		0.00342083	4.42106e-05	8	0	0	-0.00911134	0	0	0	-0.00693091	0	0	0
READ_FC	-0.00188472	0.00126541	1.63542e-05	2	-0.00333378	-0.0018315	-0.00272077	-0.000281429	-0.00155097	-0.000555854	0	0	-0.00308874	-0.00171474
enjoy	-0.0874451	0.0480612	0.000621141	0	-0.0453807	-0.0442972	-0.151863	-0.0571607	-0.060587	-0.0927849	-0.150292	-0.0698795	-0.159024	-0.0431818
schsupp		0	0	10	0	0	0	0	0	0	0	0	0	0
schl_work	0.226082	0.0930264	0.00120227	0	0.18944	0.137464	0.377611	0.146184	0.201114	0.159339	0.351524	0.208262	0.338488	0.151392
Disadvantagedstatus		0.0593646	0.000767225	8	0	0	0.164506	0	0	0	0.110546	0	0	0
Mixed_School		0	0	10	0	0	0	0	0	0	0	0	0	0
HEMSCHOL	-0.0373287	0.00629342	8.13358e-05	0	-0.0332493	-0.0323777	-0.0459534	-0.0371816	-0.0290439	-0.0341184	-0.0475148	-0.0402072	-0.0417901	-0.0318505
HEMTEACHER	-0.00828742	0.00363319	4.69552e-05	1	-0.00490529	-0.00663257	-0.0141887	-0.00624404	-0.00926992	-0.00728813	-0.00845398	-0.0096045	0	-0.00799966
breakup	0.132241	0.0512461	0.000662302	0	0.0973864	0.0917325	0.216057	0.0902396	0.127361	0.0915907	0.220933	0.120888	0.167148	0.0990692
romanticp	0.217261	0.0769234	0.000994155	0	0.118546	0.181504	0.357453	0.196099	0.176161	0.172259	0.344673	0.220586	0.2322	0.173128
MSPSS_FR		0.00821538	0.000106175	7	0	0	0.0200513	0	0	0	0.018833	0	0.00887826	0
HEMPEER		0.00250167	3.23314e-05	9	0	0	0.00791097	0	0	0	0	0	0	0
neighbour		0	0	10	0	0	0	0	0	0	0	0	0	0
Wherelive_binary		0	0	10	0	0	0	0	0	0	0	0	0	0
racisma		0	0	10	0	0	0	0	0	0	0	0	0	0
bullya		0.0536398	0.000693239	8	0	0	0.15338	0	0	0	0.0914557	0	0	0
gardai	0.0900439	0.0405176	0.000523647	1	0.107242	0.0773776	0.124348	0.0684967	0.126985	0.0745971	0.12136	0.0419605	0	0.0680276
total_inform		0	0	10	0	0	0	0	0	0	0	0	0	0
good_adult		0.00744984	9.62813e-05	9	0	0	-0.0235584	0	0	0	0	0	0	0
anyone_d		0.00949025	0.000122652	8	0	0	0.0300637	0	0	0	0.00616564	0	0	0
Smoking	0.124535	0.0208029	0.000268856	0	0.110076	0.0992575	0.149811	0.109588	0.119723	0.109094	0.150941	0.128373	0.156854	0.111635
Cannabis	1.06654	0.123734	0.00159913	0	0.96847	0.88744	1.26926	0.984766	1.05672	0.997811	1.22638	1.09554	1.17907	0.999919

## Sheet: FAM
gender	0.248352	0.0462393	0.000597595	0	0.157262	0.207525	0.262438	0.255213	0.268589	0.287187	0.219351	0.302869	0.223114	0.299977
schl_yr	0.0154271	0.0107016	0.000138307	3	0.00162293	0	0	0.0193179	0.0254928	0.0236725	0.00437981	0.0128538	0	0.0206496
Ethnic_Binary		0	0	10	0	0	0	0	0	0	0	0	0	0
seen_mhp		0	0	10	0	0	0	0	0	0	0	0	0	0
total_apss		0	0	10	0	0	0	0	0	0	0	0	0	0
depr_dass		0	0	10	0	0	0	0	0	0	0	0	0	0
anx_dass		0	0	10	0	0	0	0	0	0	0	0	0	0
stressdass		0	0	10	0	0	0	0	0	0	0	0	0	0
COPE_AVD		0	0	10	0	0	0	0	0	0	0	0	0	0
COPE_PLN		0	0	10	0	0	0	0	0	0	0	0	0	0
COPE_SUP		0	0	10	0	0	0	0	0	0	0	0	0	0
angry		0	0	10	0	0	0	0	0	0	0	0	0	0
bodydis	-0.0296782	0.0106032	0.000137035	1	-0.0278706	0	-0.0283869	-0.0228579	-0.0351304	-0.0311656	-0.0272272	-0.0239222	-0.0393967	-0.0311464
BAS_SELECTIVETOTAL	0.0463908	0.00487645	6.3023e-05	0	0.0465767	0.0409344	0.0408345	0.0550504	0.0492563	0.0524521	0.0443787	0.0413224	0.0478948	0.0452078
total_sls		0.000462372	5.97568e-06	9	0	0	0	0	0	-0.00146215	0	0	0	0
optimism		0	0	10	0	0	0	0	0	0	0	0	0	0
READ_SC		0	0	10	0	0	0	0	0	0	0	0	0	0
ESTEEM		0.000650653	8.40901e-06	6	0	0	0	-0.00157862	0	-0.000432689	0	-0.000887746	0	-0.00151311
schsupp		0	0	10	0	0	0	0	0	0	0	0	0	0
schl_work	0.222992	0.0306946	0.000396696	0	0.216655	0.170843	0.256407	0.248847	0.248711	0.252641	0.175981	0.214324	0.230133	0.215377
Disadvantagedstatus		0	0	10	0	0	0	0	0	0	0	0	0	0
Mixed_School		0	0	10	0	0	0	0	0	0	0	0	0	0
HEMSCHOL	-0.0328589	0.00456294	5.89712e-05	0	-0.0264583	-0.032929	-0.0291806	-0.0329524	-0.0314688	-0.0320876	-0.0361174	-0.0426265	-0.0289295	-0.0358391
HEMTEACHER		0	0	10	0	0	0	0	0	0	0	0	0	0
breakup	0.136563	0.015829	0.000204573	0	0.128697	0.13074	0.127169	0.145272	0.163504	0.151847	0.109097	0.141016	0.122968	0.14532
romanticp	0.199468	0.0170325	0.000220128	0	0.211157	0.18444	0.195927	0.220072	0.206633	0.193346	0.188305	0.196668	0.170873	0.227262
MSPSS_FR		0	0	10	0	0	0	0	0	0	0	0	0	0
HEMPEER		0	0	10	0	0	0	0	0	0	0	0	0	0
neighbour		0	0	10	0	0	0	0	0	0	0	0	0	0
Wherelive_binary		0	0	10	0	0	0	0	0	0	0	0	0	0
racisma		0	0	10	0	0	0	0	0	0	0	0	0	0
bullya		0	0	10	0	0	0	0	0	0	0	0	0	0
gardai		0.00128588	1.66187e-05	8	0	0	0	0	0	0.0034591	0	0	0	0.00255627
total_inform		0	0	10	0	0	0	0	0	0	0	0	0	0
good_adult		0	0	10	0	0	0	0	0	0	0	0	0	0
anyone_d		0	0	10	0	0	0	0	0	0	0	0	0	0
Smoking	0.142261	0.00347644	4.49294e-05	0	0.141232	0.144666	0.146441	0.134969	0.143965	0.140951	0.145366	0.144822	0.139354	0.140845
Cannabis	1.19837	0.0581231	0.00075118	0	1.10239	1.23703	1.16394	1.27871	1.1757	1.21866	1.17394	1.18343	1.15828	1.29167

## Sheet: SCH
gender	0.193974	0.0313566	0.000405251	0	0.152094	0.243281	0.219301	0.192849	0.140354	0.174815	0.188843	0.213519	0.209927	0.204757
schl_yr		0.00495004	6.39741e-05	5	0	0	0	0.0111377	0.0116566	0.00359525	0	0.00429002	0.00954192	0
Ethnic_Binary		0	0	10	0	0	0	0	0	0	0	0	0	0
seen_mhp		0	0	10	0	0	0	0	0	0	0	0	0	0
total_apss		0	0	10	0	0	0	0	0	0	0	0	0	0
depr_dass		0	0	10	0	0	0	0	0	0	0	0	0	0
anx_dass		0	0	10	0	0	0	0	0	0	0	0	0	0
stressdass		0	0	10	0	0	0	0	0	0	0	0	0	0
COPE_AVD		0	0	10	0	0	0	0	0	0	0	0	0	0
COPE_PLN		0	0	10	0	0	0	0	0	0	0	0	0	0
COPE_SUP		0	0	10	0	0	0	0	0	0	0	0	0	0
angry		0	0	10	0	0	0	0	0	0	0	0	0	0
bodydis	-0.0261625	0.0180408	0.000233158	1	-0.0263365	-0.0387935	-0.000550321	-0.0361172	-0.0500069	-0.04361	-0.0118678	-0.0102327	0	-0.017948
BAS_SELECTIVETOTAL	0.0581078	0.0037255	4.81482e-05	0	0.0606189	0.062865	0.0588086	0.0542259	0.0643022	0.0575901	0.057605	0.0575753	0.0549986	0.0524886
total_sls		0.00154917	2.00214e-05	6	0	0	0	0	-0.00118907	0	-0.000115994	0	-0.00491117	-7.07364e-05
optimism		0	0	10	0	0	0	0	0	0	0	0	0	0
READ_SC		0	0	10	0	0	0	0	0	0	0	0	0	0
ESTEEM	-0.0122503	0.00345004	4.45882e-05	0	-0.017153	-0.0159847	-0.0106326	-0.010439	-0.00852674	-0.0105315	-0.0146857	-0.0166079	-0.00899609	-0.00894621
mother_employedvsother		0	0	10	0	0	0	0	0	0	0	0	0	0
mother_stayathomevsother		0	0	10	0	0	0	0	0	0	0	0	0	0
father_emp_code		0	0	10	0	0	0	0	0	0	0	0	0	0
Mother_edu_code		0	0	10	0	0	0	0	0	0	0	0	0	0
Father_edu_code		0	0	10	0	0	0	0	0	0	0	0	0	0
no_child		0	0	10	0	0	0	0	0	0	0	0	0	0
Parent_MHP_Code		0	0	10	0	0	0	0	0	0	0	0	0	0
Intact_Family_Code		0	0	10	0	0	0	0	0	0	0	0	0	0
MSPSS_FA		0	0	10	0	0	0	0	0	0	0	0	0	0
READ_FC		0.00179756	2.32316e-05	6	0	0	0	-0.00259304	-0.00314948	0	0	0	-0.000318811	-0.00494463
enjoy	-0.0478657	0.0176487	0.000228091	0	-0.0388038	-0.0588186	-0.0434564	-0.0795037	-0.0579622	-0.0277122	-0.0605874	-0.0528759	-0.0396863	-0.0192502
breakup	0.140242	0.0170378	0.000220196	0	0.116646	0.154737	0.12365	0.146902	0.165684	0.148181	0.145423	0.137238	0.114043	0.149914
romanticp	0.199031	0.023345	0.000301709	0	0.202038	0.218254	0.220633	0.157708	0.183687	0.236878	0.175543	0.190002	0.206163	0.199408
MSPSS_FR		0	0	10	0	0	0	0	0	0	0	0	0	0
HEMPEER		0	0	10	0	0	0	0	0	0	0	0	0	0
neighbour		0	0	10	0	0	0	0	0	0	0	0	0	0
Wherelive_binary		0	0	10	0	0	0	0	0	0	0	0	0	0
racisma		0	0	10	0	0	0	0	0	0	0	0	0	0
bullya		0	0	10	0	0	0	0	0	0	0	0	0	0
gardai		0.00669073	8.64707e-05	8	0	0.0206136	0	0	0	0	0	0.0075805	0	0
total_inform		0	0	10	0	0	0	0	0	0	0	0	0	0
good_adult		0	0	10	0	0	0	0	0	0	0	0	0	0
anyone_d		0	0	10	0	0	0	0	0	0	0	0	0	0
Smoking	0.145939	0.00381713	4.93324e-05	0	0.14383	0.152427	0.149717	0.143751	0.138973	0.146835	0.14425	0.147465	0.143725	0.148415
Cannabis	1.18353	0.0377923	0.000488427	0	1.18513	1.16199	1.23688	1.17356	1.20179	1.12895	1.24377	1.14278	1.16	1.20045

## Sheet: PEER
gender	0.294831	0.0891379	0.00115201	0	0.413018	0.280253	0.301258	0.155144	0.314523	0.381004	0.171736	0.407331	0.261607	0.262431
schl_yr	0.0255278	0.0191793	0.000247873	2	0.0259278	0.0187624	0.0134684	0.00115486	0.043694	0.0571999	0	0.0299015	0.0141136	0
Ethnic_Binary		0	0	10	0	0	0	0	0	0	0	0	0	0
seen_mhp		0	0	10	0	0	0	0	0	0	0	0	0	0
total_apss		0	0	10	0	0	0	0	0	0	0	0	0	0
depr_dass		0	0	10	0	0	0	0	0	0	0	0	0	0
anx_dass		0	0	10	0	0	0	0	0	0	0	0	0	0
stressdass		0	0	10	0	0	0	0	0	0	0	0	0	0
COPE_AVD		0	0	10	0	0	0	0	0	0	0	0	0	0
COPE_PLN		0	0	10	0	0	0	0	0	0	0	0	0	0
COPE_SUP		0.00444765	5.74812e-05	5	0.00746595	0.00754966	0	0	0.00966389	0.00745356	0	0.0094465	0	0
angry		0	0	10	0	0	0	0	0	0	0	0	0	0
bodydis	-0.0342708	0.0173569	0.00022432	2	-0.0303401	-0.0333066	-0.0358614	0	-0.0308385	-0.0498903	-0.0128103	-0.0435484	-0.0375711	0
BAS_SELECTIVETOTAL	0.0526233	0.00476746	6.16145e-05	0	0.0576428	0.0555294	0.0540131	0.0450955	0.059302	0.0559079	0.0470761	0.0492348	0.0489015	0.0535295
total_sls		0	0	10	0	0	0	0	0	0	0	0	0	0
optimism		0	0	10	0	0	0	0	0	0	0	0	0	0
READ_SC		0.00543453	7.02357e-05	7	0.0142955	0	0	0	0.00128759	0.0115503	0	0	0	0
ESTEEM		0.00160211	2.07056e-05	5	0	0	-0.00312837	-0.0041451	-0.0030037	-0.000746469	0	0	0	-0.000977564
mother_employedvsother		0	0	10	0	0	0	0	0	0	0	0	0	0
mother_stayathomevsother		0	0	10	0	0	0	0	0	0	0	0	0	0
father_emp_code		0	0	10	0	0	0	0	0	0	0	0	0	0
Mother_edu_code		0	0	10	0	0	0	0	0	0	0	0	0	0
Father_edu_code		0	0	10	0	0	0	0	0	0	0	0	0	0
no_child		0	0	10	0	0	0	0	0	0	0	0	0	0
Parent_MHP_Code		0	0	10	0	0	0	0	0	0	0	0	0	0
Intact_Family_Code		0	0	10	0	0	0	0	0	0	0	0	0	0
MSPSS_FA		0	0	10	0	0	0	0	0	0	0	0	0	0
READ_FC		0.00131385	1.69801e-05	7	-0.00303899	0	0	0	0	-0.00316914	0	0	-0.00146381	0
enjoy	-0.0711296	0.0396148	0.00051198	1	-0.11965	-0.11899	-0.0293117	-0.0674682	-0.0809495	-0.0847558	0	-0.0678433	-0.0224506	-0.048747
schsupp		0	0	10	0	0	0	0	0	0	0	0	0	0
schl_work	0.273215	0.0570002	0.000736668	0	0.324924	0.265975	0.291842	0.224385	0.303137	0.350856	0.23584	0.336381	0.216391	0.182416
Disadvantagedstatus		0	0	10	0	0	0	0	0	0	0	0	0	0
Mixed_School		0	0	10	0	0	0	0	0	0	0	0	0	0
HEMSCHOL	-0.0348989	0.00574399	7.4235e-05	0	-0.0418798	-0.0376505	-0.0249944	-0.0285625	-0.0367551	-0.0383294	-0.0303662	-0.0416547	-0.0375985	-0.0311976
HEMTEACHER		0.000440989	5.69932e-06	9	0	0	0	0	0	-0.00139453	0	0	0	0
neighbour		0	0	10	0	0	0	0	0	0	0	0	0	0
Wherelive_binary		0	0	10	0	0	0	0	0	0	0	0	0	0
racisma		0	0	10	0	0	0	0	0	0	0	0	0	0
bullya		0.00953363	0.000123212	9	0.030148	0	0	0	0	0	0	0	0	0
gardai		0.0472812	0.00061106	5	0.100338	0.0223551	0.0169018	0	0	0.129045	0	0.0563589	0	0
total_inform		0	0	10	0	0	0	0	0	0	0	0	0	0
good_adult		0	0	10	0	0	0	0	0	0	0	0	0	0
anyone_d		0	0	10	0	0	0	0	0	0	0	0	0	0
Auditot	0.14855	0.00427987	5.53128e-05	0	0.147622	0.153921	0.145154	0.145328	0.145309	0.146808	0.15636	0.152701	0.14838	0.143921
Cannabis	1.2577	0.0685459	0.000885885	0	1.40288	1.30146	1.24907	1.24615	1.21901	1.2219	1.14391	1.30924	1.23188	1.25154

## Sheet: ENV
gender	0.276777	0.0234363	0.000302889	0	0.324085	0.265463	0.263383	0.279277	0.255813	0.243704	0.281633	0.276437	0.305364	0.272609
schl_yr	0.0159082	0.00813944	0.000105194	1	0.0156715	0.0203098	0.0105183	0.00529642	0.0157589	0	0.0278073	0.015163	0.0220202	0.0106283
Ethnic_Binary		0	0	10	0	0	0	0	0	0	0	0	0	0
seen_mhp		0	0	10	0	0	0	0	0	0	0	0	0	0
total_apss		0	0	10	0	0	0	0	0	0	0	0	0	0
depr_dass		0	0	10	0	0	0	0	0	0	0	0	0	0
anx_dass		0	0	10	0	0	0	0	0	0	0	0	0	0
stressdass		0	0	10	0	0	0	0	0	0	0	0	0	0
COPE_AVD		0	0	10	0	0	0	0	0	0	0	0	0	0
COPE_PLN		0	0	10	0	0	0	0	0	0	0	0	0	0
COPE_SUP		0	0	10	0	0	0	0	0	0	0	0	0	0
angry		0	0	10	0	0	0	0	0	0	0	0	0	0
bodydis	-0.0294313	0.0103674	0.000133987	0	-0.0410076	-0.0427969	-0.0356578	-0.0252229	-0.0253869	-0.00888438	-0.0375057	-0.0303272	-0.019928	-0.0275959
BAS_SELECTIVETOTAL	0.047957	0.00498033	6.43656e-05	0	0.0515562	0.0491838	0.0453416	0.0508087	0.0498865	0.0363553	0.0491701	0.0515405	0.0433275	0.0523993
total_sls		0	0	10	0	0	0	0	0	0	0	0	0	0
optimism		0	0	10	0	0	0	0	0	0	0	0	0	0
READ_SC		0.0022717	2.93593e-05	9	0.00718375	0	0	0	0	0	0	0	0	0
ESTEEM		0.000407696	5.26904e-06	7	0	0	-0.000289287	0	0	-0.00117334	-0.000713503	0	0	0
mother_employedvsother		0	0	10	0	0	0	0	0	0	0	0	0	0
mother_stayathomevsother		0	0	10	0	0	0	0	0	0	0	0	0	0
father_emp_code		0	0	10	0	0	0	0	0	0	0	0	0	0
Mother_edu_code		0	0	10	0	0	0	0	0	0	0	0	0	0
Father_edu_code		0	0	10	0	0	0	0	0	0	0	0	0	0
no_child		0	0	10	0	0	0	0	0	0	0	0	0	0
Parent_MHP_Code		0	0	10	0	0	0	0	0	0	0	0	0	0
Intact_Family_Code		0	0	10	0	0	0	0	0	0	0	0	0	0
MSPSS_FA		0	0	10	0	0	0	0	0	0	0	0	0	0
READ_FC		0	0	10	0	0	0	0	0	0	0	0	0	0
enjoy	-0.0523532	0.0262221	0.000338893	1	-0.0681189	-0.0382001	-0.0650143	-0.0253637	-0.026129	0	-0.0633629	-0.0418958	-0.0524558	-0.0906379
schsupp		0	0	10	0	0	0	0	0	0	0	0	0	0
schl_work	0.239723	0.0233581	0.00030188	0	0.257823	0.272258	0.235737	0.244258	0.250699	0.203053	0.205147	0.249029	0.220373	0.258857
Disadvantagedstatus		0	0	10	0	0	0	0	0	0	0	0	0	0
Mixed_School		0	0	10	0	0	0	0	0	0	0	0	0	0
HEMSCHOL	-0.032404	0.00227613	2.94166e-05	0	-0.034426	-0.0329653	-0.0297361	-0.0294593	-0.0303682	-0.0344072	-0.0332384	-0.0308007	-0.0362781	-0.032361
HEMTEACHER		0	0	10	0	0	0	0	0	0	0	0	0	0
breakup	0.146637	0.0206301	0.000266622	0	0.17312	0.160758	0.171086	0.127936	0.173556	0.134342	0.137822	0.138225	0.125373	0.124147
romanticp	0.210197	0.0270118	0.0003491	0	0.234534	0.167858	0.215765	0.183576	0.193342	0.186349	0.204581	0.241938	0.229525	0.244502
MSPSS_FR		0	0	10	0	0	0	0	0	0	0	0	0	0
HEMPEER		0	0	10	0	0	0	0	0	0	0	0	0	0
Smoking	0.143095	0.00429679	5.55316e-05	0	0.151611	0.145771	0.145263	0.143579	0.137319	0.142505	0.137429	0.144113	0.143996	0.139369
Cannabis	1.21925	0.0450127	0.000581742	0	1.22808	1.23803	1.30671	1.26785	1.23181	1.17143	1.16355	1.18097	1.21178	1.19232

[truncated: 2 more sheets: POLY, UNIQUE CONTRIBUTION]
