# Supplementary material for: Dissociable psychosocial profiles of adolescent substance users
Source: PLoS One. 2018 Aug 30;13(8):e0202498. doi: 10.1371/journal.pone.0202498 (PMC6116932; doi:10.1371/journal.pone.0202498)
Supplement: S2 File — Alcohol Lifetime 1 Subanalysis.xlsx Alcohol Risk A5 Subanalysis.xlsx Cannabis Lifetime Subanalysis.xlsx Cannabis Risk Subanalysis.xlsx Nicotine Risk Subanalysis.xlsx (ZIP) [file pone.0202498.s002.zip › DATA for PLOS One/Cannabis Lifetime Subanalysis.xlsx]

## Sheet: Sheet1
		gender		XXXXXX
		schl_yr		XXXXXX
		Ethnic_Binary		XXXXXX
		seen_mhp		XXXXXX
		total_apss		XXXXXX
		depr_dass		XXXXXX
		anx_dass		XXXXXX
		stressdass		XXXXXX
		COPE_AVD		XXXXXX
		COPE_PLN		XXXXXX
		COPE_SUP		XXXXXX
		angry		XXXXXX
		bodydis		XXXXXX
		BAS_SELECTIVETOTAL		XXXXXX
		total_sls		XXXXXX
		optimism		XXXXXX
		READ_SC		XXXXXX
		ESTEEM		XXXXXX
		mother_employedvsother			XXXXXX
		mother_stayathomevsother			XXXXXX
		father_emp_code			XXXXXX
		Mother_edu_code			XXXXXX
		Father_edu_code			XXXXXX
		no_child			XXXXXX
		Parent_MHP_Code			XXXXXX
		Intact_Family_Code			XXXXXX
		MSPSS_FA			XXXXXX
		READ_FC			XXXXXX
		enjoy			XXXXXX
		schsupp				XXXXXX
		schl_work				XXXXXX
		Disadvantagedstatus				XXXXXX
		Mixed_School				XXXXXX
		HEMSCHOL				XXXXXX
		HEMTEACHER				XXXXXX
		breakup					XXXXXX
		romanticp					XXXXXX
		MSPSS_FR					XXXXXX
		HEMPEER					XXXXXX
		neighbour						XXXXXX
		Wherelive_binary						XXXXXX
		racisma						XXXXXX
		bullya						XXXXXX
		gardai						XXXXXX
		total_inform						XXXXXX
		good_adult						XXXXXX
		anyone_d						XXXXXX
		Smoking							XXXXXX
		Cannabis							XXXXXX

## Sheet: BetaValues
	TOTAL	INDIVIDUAL	FAMILY	SCHOOL	PEER	ENVIRONMENT	POLYSUBSTANCE	UNIQUE CONTRIBUTION	F1 Score	AUC		0.607259	0.331594	0.0079	0.0857143	0.000799361	0.143646	0.447053
Model Performance	0.9156	0.9037	0.9149	0.9159	0.9151	0.9085	0.8719
Model Performance	0.9157	0.9039	0.915	0.916	0.9152	0.9086	0.8722
Model Performance	0.9154	0.9033	0.9146	0.9157	0.9147	0.9083	0.8716
Model Performance	0.607259	0.603921	0.608743	0.577504	0.580814	0.632931	0.381541		F1 Score	AUC	Low	Upp
Individual	-0.62568	XXXXXX	-0.633578	-0.619274	-0.626138	-0.745238	-0.50326	-0.793578	0.331594	0.8392	0.8389	0.8393
Individual	0.269591	XXXXXX	0.28101	0.264248	0.272498	0.24014	0.479489	0.53486
Individual		XXXXXX				0.125796		0.299836
Individual	0.106682	XXXXXX	0.167362	0.115547	0.108173	0.151294	0.207969	0.474331
Individual		XXXXXX					0.0373094	0.0844144
Individual		XXXXXX
Individual		XXXXXX					0.00412408	0.00502892
Individual		XXXXXX
Individual		XXXXXX
Individual		XXXXXX						-0.00744403
Individual		XXXXXX					0.00906673	0.0242789
Individual	0.145681	XXXXXX	0.1832	0.153434	0.150538	0.163947	0.223874	0.350742
Individual		XXXXXX
Individual		XXXXXX	0.00578979	0.0115331		0.0181978	0.0710987	0.144647
Individual		XXXXXX	-0.00595785					-0.0337255
Individual		XXXXXX
Individual		XXXXXX						0.0234302
Individual		XXXXXX
Family			XXXXXX					-0.0208901	0.0079	0.694	0.6926	0.6946
Family			XXXXXX					-0.051908
Family			XXXXXX					-0.0346871
Family	0.0614488	0.0695983	XXXXXX	0.0572932	0.0602691	0.0456645	0.0898443	0
Family			XXXXXX					-0.0208484
Family			XXXXXX					0.0183171
Family	0.122057	0.0816469	XXXXXX	0.1235	0.129291	0.124782	0.208378	0.104311
Family	-0.0499784		XXXXXX	-0.0522281	-0.0577599	-0.12048	-0.117934	-0.0903047
Family			XXXXXX				-0.00231337	-0.117623
Family	-0.00961353	-0.015339	XXXXXX	-0.0127312	-0.00936107	-0.00924588		-0.148945
Family	-0.151754	-0.118321	XXXXXX	-0.1565	-0.157609	-0.162975	-0.188018	-0.146943
School				XXXXXX				0.106867	0.0857143	0.7044	0.7035	0.7047
School				XXXXXX				0.22697
School				XXXXXX				0.167818
School				XXXXXX				-0.117804
School	-0.0101431	-0.00861712	-0.0105991	XXXXXX	-0.0102958	-0.00670983	-0.0428269	-0.0848292
School	-0.00990536	-0.00994749	-0.011465	XXXXXX	-0.0100864	-0.0134858	-0.0135493	-0.058105
Peer	0.0834461	0.0746756	0.0900507	0.0911491	XXXXXX	0.0909082	0.233161	0.368586	0.000799361	0.6929	0.6924	0.6934
Peer	0.186195	0.173524	0.199903	0.189834	XXXXXX	0.20578	0.376414	0.741965
Peer					XXXXXX		0.00765738
Peer					XXXXXX		0.00917798	-0.0385627
Social Environment						XXXXXX		-0.0867464	0.143646	0.7275	0.7255	0.7292
Social Environment	0.269961	0.272853	0.279538	0.26359	0.27563	XXXXXX	0.232333	0.231533
Social Environment	0.312134	0.256146	0.351627	0.31136	0.330631	XXXXXX	0.288461	0.389488
Social Environment						XXXXXX
Social Environment	0.794587	0.853902	0.808842	0.79862	0.810429	XXXXXX	1.228	1.5009
Social Environment						XXXXXX		-0.0653776
Social Environment						XXXXXX		-0.0892485
Social Environment	-0.106029	-0.13534	-0.126311	-0.109091	-0.0896847	XXXXXX	-0.0907553
Polysubstance	0.0993375	0.118638	0.101458	0.0991729	0.102387	0.109465	XXXXXX	0.0824325	0.447053	0.8796	0.8779	0.8817
Polysubstance	1.34549	1.30952	1.37885	1.33637	1.38493	1.36504	XXXXXX	1.14211

## Sheet: Confusion Matrix
MODELS WITH A SINGLE DOMAIN REMOVED
	Independent		F1 Score	Family		F1 Score	School		F1 Score	Peer		F1 Score	Environment		F1 Score	Polysubstance		F1 Score
	True Positives	False Negatives	0.603921	True Positives	False Negatives	0.608743	True Positives	False Negatives	0.577504	True Positives	False Negatives	0.580814	True Positives	False Negatives	0.632931	True Positives	False Negatives	0.381541
	0.4498	0.04		0.4512	0.03		0.4169	0.03		0.4226	0.03		0.4828	0.04		0.2406	0.02
	True Negatives	False Positives		True Negatives	False Positives		True Negatives	False Positives		True Negatives	False Positives		True Negatives	False Positives		True Negatives	False Positives
	0.962	0.55		0.968	0.55		0.9718	0.58		0.9708	0.58		0.9598	0.52		0.9823	0.76
	Precision	Recall		Precision	Recall		Precision	Recall		Precision	Recall		Precision	Recall		Precision	Recall
	0.44989	0.918334		0.450659	0.937656		0.418196	0.932871		0.421504	0.933716		0.481452	0.923489		0.240456	0.923254
MODELS POWERED ONLY BY A SINGLE DOMAIN
	Independent		F1 Score	Family		F1 Score	School		F1 Score	Peer		F1 Score	Environment		F1 Score	Polysubstance		F1 Score
	True Positives	False Negatives	0.331594	True Positives	False Negatives	0.00793651	True Positives	False Negatives	0.0857143	True Positives	False Negatives	0.000799361	True Positives	False Negatives	0.143646	True Positives	False Negatives	0.447053
	0.2034	0.02		0.004	0		0.045	0.01		0.0004	0		0.078	0.01		0.2951	0.03
	True Negatives	False Positives	0.331594	True Negatives	False Positives		True Negatives	False Positives		True Negatives	0.0002		True Negatives	False Positives		True Negatives	False Positives
	0.9847	0.8		1	1		0.9949	0.95		0.9995	1		0.9917	0.92		0.9716	0.7
	Precision	Recall		Precision	Recall		Precision	Recall		Precision	Recall		Precision	Recall		Precision	Recall
	0.202711	0.910474		0.00398406	1		0.0452261	0.818182		0.00039984	1		0.0781563	0.886364		0.296553	0.907721
							Total		F1 Score
	Total		F1 Score				True Positives	False Negatives	0.607259
							0.4484	0.03
	0.3854	0.0239					True Negatives	False Positives
							0.967	0.55
	0.9761	0.6146					Precision	Recall
	Precision	Recall					0.449119	0.937291
	0.3854	0.941608

## Sheet: Bar Charts
MINUS	AUC	Lower	Upper	CI Lower	CI Upper		ONLY	AUC	Lower	Upper	CI Lower	CI Upper
Full Model*	0.9156	0.0002	0.0001	0.9154	0.9157		Full Model*		0	0
Individual	0.9037	0.0004	0.0002	0.9033	0.9039		Individual		0	0
Family	0.9149	0.0003	0.0001	0.9146	0.915		Family		0	0
School	0.9159	0.0002	0.0001	0.9157	0.916		School		0	0
Peer	0.9151	0.0004	0.0001	0.9147	0.9152		Peer		0	0
Environment	0.9085	0.0002	0.0001	0.9083	0.9086		Environment		0	0
Polysubstance	0.8719	0.0003	0.0003	0.8716	0.8722		Polysubstance		0	0

## Sheet: Total
gender	-0.644164	0.0603948	0.000780539	0	-0.618135	-0.653667	-0.614472	-0.679534	-0.592602	-0.587203	-0.58812	-0.647765	-0.674801	-0.785343
schl_yr	0.275398	0.020824	0.000269129	0	0.275616	0.266486	0.260656	0.290626	0.262987	0.243989	0.276144	0.267213	0.291026	0.319235
Ethnic_Binary		0.0266106	0.000343914	6	0.0102082	0.00296861	0	0.0359532	0	0.0817306	0	0	0	0
seen_mhp	0.10951	0.0245516	0.000317303	0	0.125434	0.110608	0.144703	0.108081	0.115184	0.106192	0.0731835	0.124685	0.0633081	0.123719
total_apss		0.00596054	7.70337e-05	7	0.00649518	0	0	0.00140063	0	0	0	0	0	0.0185952
depr_dass		0	0	10	0	0	0	0	0	0	0	0	0	0
anx_dass		0	0	10	0	0	0	0	0	0	0	0	0	0
stressdass		0	0	10	0	0	0	0	0	0	0	0	0	0
COPE_AVD		0.000907909	1.17338e-05	8	0	0	0	0	0	0	-0.00187164	0	0	-0.00239501
COPE_PLN		0.00132002	1.70599e-05	9	0	0	0	0.00417428	0	0	0	0	0	0
COPE_SUP		0.00154516	1.99696e-05	9	0	0	0	0	0	0	0	0	0	0.00488622
angry	0.150503	0.0288535	0.000372901	0	0.200639	0.169349	0.146928	0.165525	0.105034	0.148477	0.148814	0.111855	0.134328	0.174077
bodydis		0.000722399	9.33626e-06	9	0	0	0	0	0	0	0.00228443	0	0	0
BAS_SELECTIVETOTAL	0.00445524	0.00230957	2.98488e-05	2	0	0.00183035	0.00508038	0.00371446	0.00362267	0.00638312	0.00626326	0.00377109	0	0.0049766
total_sls		8.11832e-06	1.04921e-07	9	0	0	0	-2.56724e-05	0	0	0	0	0	0
optimism		0	0	10	0	0	0	0	0	0	0	0	0	0
READ_SC		0	0	10	0	0	0	0	0	0	0	0	0	0
ESTEEM		0	0	10	0	0	0	0	0	0	0	0	0	0
mother_employedvsother		0	0	10	0	0	0	0	0	0	0	0	0	0
mother_stayathomevsother		0	0	10	0	0	0	0	0	0	0	0	0	0
father_emp_code		0.0200968	0.00025973	9	0	0	0	0	0	0	0	0	0	0.0635516
Mother_edu_code	0.0653307	0.0142544	0.000184223	0	0.0835579	0.0629044	0.0454487	0.0658316	0.0684473	0.0614683	0.0427122	0.06019	0.0784032	0.0843431
Father_edu_code		0	0	10	0	0	0	0	0	0	0	0	0	0
no_child		0.00999519	0.000129177	5	0	-0.0102645	-0.0076669	0	0	0	-0.0321345	-0.00752103	0	-0.0103808
Parent_MHP_Code	0.125901	0.0466032	0.000602298	0	0.0532852	0.153739	0.168917	0.0788899	0.109374	0.163765	0.12844	0.0919409	0.10614	0.204522
Intact_Family_Code	-0.0525935	0.0254638	0.000329093	1	-0.0674688	0	-0.0710947	-0.070747	-0.0261102	-0.070221	-0.0535879	-0.0398647	-0.017132	-0.0571151
MSPSS_FA		0	0	10	0	0	0	0	0	0	0	0	0	0
READ_FC	-0.00986262	0.00337233	4.35839e-05	0	-0.00689929	-0.0180122	-0.00709435	-0.00954431	-0.0103212	-0.0119008	-0.00621222	-0.0102061	-0.00983185	-0.00860399
enjoy	-0.156102	0.047158	0.000609468	0	-0.107458	-0.0811867	-0.154162	-0.22041	-0.163423	-0.107031	-0.139472	-0.205403	-0.179848	-0.202626
schsupp		0	0	10	0	0	0	0	0	0	0	0	0	0
schl_work		0.0197521	0.000255276	9	0	0	0	0	0	0	0	0	0	-0.0624617
Disadvantagedstatus		0	0	10	0	0	0	0	0	0	0	0	0	0
Mixed_School		0	0	10	0	0	0	0	0	0	0	0	0	0
HEMSCHOL	-0.0104042	0.00488039	6.3074e-05	0	-0.0135972	-0.00356578	-0.00659931	-0.0127881	-0.0070193	-0.0188759	-0.013521	-0.0136932	-0.00465753	-0.00972485
HEMTEACHER	-0.0103926	0.00390702	5.04942e-05	0	-0.0112479	-0.010373	-0.0102665	-0.00673408	-0.0117118	-0.0114394	-0.00340409	-0.00721204	-0.014417	-0.0171205
breakup	0.0850236	0.0208625	0.000269626	0	0.081577	0.0941529	0.0645745	0.0941329	0.0796943	0.125979	0.0575337	0.0766179	0.06835	0.107624
romanticp	0.191114	0.029012	0.00037495	0	0.208432	0.176308	0.180557	0.219222	0.143314	0.177686	0.222563	0.155174	0.227479	0.200402
MSPSS_FR		0.0018031	2.33032e-05	3	0.00150372	0.00185173	0.00345738	0.00464299	0	0.00358616	0	0	0.00086407	0.00401925
HEMPEER		0	0	10	0	0	0	0	0	0	0	0	0	0
neighbour		0	0	10	0	0	0	0	0	0	0	0	0	0
Wherelive_binary	0.278042	0.0261928	0.000338514	0	0.292166	0.245487	0.272051	0.304286	0.307438	0.252995	0.274702	0.260773	0.251454	0.319064
racisma	0.3217	0.0524013	0.000677233	0	0.323052	0.34305	0.272657	0.329563	0.319624	0.300631	0.322305	0.219519	0.375331	0.411269
bullya		0.0140381	0.000181428	9	0	0	0	0	0	0	0	0	0	-0.0443925
gardai	0.798337	0.0399919	0.000516853	0	0.756869	0.846983	0.720016	0.816704	0.779851	0.824683	0.774564	0.809854	0.842232	0.811612
total_inform		0.00620563	8.02012e-05	9	0	0	0	0	0	0	0	0	0	0.0196239
good_adult		0	0	10	0	0	0	0	0	0	0	0	0	0
anyone_d	-0.115154	0.0420812	0.000543856	0	-0.0848324	-0.106885	-0.0810727	-0.165663	-0.0897533	-0.0829124	-0.109571	-0.083716	-0.144345	-0.202793
Smoking	0.100237	0.00494159	6.38649e-05	0	0.106599	0.0964448	0.0977607	0.106585	0.0981515	0.0930477	0.100754	0.095136	0.10186	0.106028
Alcohol	1.36027	0.0451924	0.000584064	0	1.34123	1.36195	1.31808	1.36793	1.40936	1.26542	1.35469	1.37993	1.38128	1.42282

## Sheet: IND
mother_employedvsother		0	0	10	0	0	0	0	0	0	0	0	0	0
mother_stayathomevsother		0	0	10	0	0	0	0	0	0	0	0	0	0
father_emp_code		0	0	10	0	0	0	0	0	0	0	0	0	0
Mother_edu_code	0.0699899	0.0111965	0.000144702	0	0.0861547	0.077046	0.0756935	0.0480165	0.0560767	0.0636828	0.0692249	0.0755773	0.0735204	0.0749063
Father_edu_code		0.00630988	8.15486e-05	4	0	0	0.00739937	0	0.0128795	0.0123178	0.0131286	0.0146249	0.00891787	0
no_child		0.0173817	0.000224641	3	0	0	-0.0372205	0	-0.0217358	-0.013112	-0.0443866	-0.0424732	-0.0120115	-0.0234248
Parent_MHP_Code	0.0907901	0.039	0.000504034	1	0.138928	0	0.0607971	0.0569741	0.126704	0.0907546	0.102364	0.0759614	0.0744815	0.0901457
Intact_Family_Code		0.025412	0.000328423	6	0	0	0	0	-0.0366754	0	0	-0.0770219	-0.0252277	-0.00856636
MSPSS_FA		0	0	10	0	0	0	0	0	0	0	0	0	0
READ_FC	-0.0153866	0.00162066	2.09453e-05	0	-0.0135139	-0.017911	-0.0168233	-0.0150802	-0.0153676	-0.0162295	-0.0122507	-0.015913	-0.0160129	-0.0147642
enjoy		0.0314318	0.000406222	0	-0.129444	-0.145451	-0.154571	-0.0496195	-0.0883435	-0.142898	-0.1172	-0.136357	-0.107044	-0.111882
schsupp		0	0	10	0	0	0	0	0	0	0	0	0	0
schl_work		0	0	10	0	0	0	0	0	0	0	0	0	0
Disadvantagedstatus		0.00531158	6.86466e-05	9	0	0	0	0	0	0	0	0	0.0167967	0
Mixed_School		0	0	10	0	0	0	0	0	0	0	0	0	0
HEMSCHOL	-0.00901833	0.00472684	6.10895e-05	1	-0.00360785	-0.00795324	-0.00945468	0	-0.0114247	-0.011174	-0.00512247	-0.011023	-0.00513542	-0.0162696
HEMTEACHER	-0.00988146	0.00338954	4.38063e-05	0	-0.0114926	-0.00803978	-0.0103889	-0.00221145	-0.00840235	-0.00893047	-0.0138239	-0.0139248	-0.0117098	-0.00989049
breakup	0.0753115	0.0227315	0.000293781	0	0.0849117	0.0243402	0.0641781	0.0765802	0.09009	0.0754572	0.0766002	0.059454	0.0948896	0.106614
romanticp	0.174716	0.0472452	0.000610594	0	0.141473	0.173687	0.251832	0.0878078	0.138211	0.180353	0.231685	0.158124	0.192604	0.191383
MSPSS_FR		0	0	10	0	0	0	0	0	0	0	0	0	0
HEMPEER		0	0	10	0	0	0	0	0	0	0	0	0	0
neighbour		0	0	10	0	0	0	0	0	0	0	0	0	0
Wherelive_binary	0.276972	0.0367918	0.000475496	0	0.288742	0.341834	0.28494	0.335434	0.259906	0.239219	0.247987	0.260295	0.273208	0.238153
racisma	0.259959	0.0679192	0.000877785	0	0.28321	0.226178	0.336368	0.314841	0.145338	0.146829	0.294514	0.314182	0.249718	0.288413
bullya		0	0	10	0	0	0	0	0	0	0	0	0	0
gardai	0.854168	0.0326192	0.000421569	0	0.873886	0.843581	0.816466	0.812053	0.847689	0.821213	0.874814	0.897252	0.850968	0.90376
total_inform		0	0	10	0	0	0	0	0	0	0	0	0	0
good_adult		0	0	10	0	0	0	0	0	0	0	0	0	0
anyone_d	-0.138415	0.0396942	0.000513006	0	-0.133314	-0.204541	-0.164364	-0.119171	-0.0938029	-0.130149	-0.135191	-0.180394	-0.15327	-0.0699568
Smoking	0.118942	0.00854931	0.000110491	0	0.127054	0.12928	0.117265	0.13407	0.111782	0.120421	0.11678	0.109927	0.112124	0.11072
Cannabis	1.31252	0.0595442	0.000769547	0	1.37838	1.37015	1.34435	1.34421	1.22408	1.24588	1.32779	1.31567	1.22232	1.35241

## Sheet: FAM
gender	-0.641829	0.0478494	0.000618403	0	-0.612046	-0.718606	-0.659555	-0.584693	-0.709172	-0.652745	-0.643578	-0.599868	-0.656337	-0.581688
schl_yr	0.283533	0.0123403	0.000159485	0	0.296197	0.306957	0.276434	0.27697	0.292187	0.288852	0.28113	0.268595	0.279212	0.268794
Ethnic_Binary		0.0171799	0.000222032	6	0	0.00327369	0	0.00274562	0	0.054371	0	0.016547	0	0
seen_mhp	0.169416	0.0537106	0.000694153	0	0.10969	0.163094	0.172747	0.232192	0.183486	0.180461	0.146552	0.228706	0.216552	0.0606751
total_apss		0.0181516	0.00023459	7	0	0.057811	0.00106015	0	0.00371741	0	0	0	0	0
depr_dass		0	0	10	0	0	0	0	0	0	0	0	0	0
anx_dass		2.42074e-05	3.12855e-07	9	0	0	7.65506e-05	0	0	0	0	0	0	0
stressdass		0	0	10	0	0	0	0	0	0	0	0	0	0
COPE_AVD		0.00163207	2.10928e-05	8	0	-0.00380335	0	0	-0.0039368	0	0	0	0	0
COPE_PLN		0.00022336	2.88669e-06	9	0	0.000706325	0	0	0	0	0	0	0	0
COPE_SUP		4.75433e-05	6.14447e-07	9	0	0	0.000150345	0	0	0	0	0	0	0
angry	0.184821	0.0223719	0.000289133	0	0.202928	0.18871	0.18934	0.194134	0.224448	0.161473	0.172285	0.144373	0.176735	0.193786
bodydis		0	0	10	0	0	0	0	0	0	0	0	0	0
BAS_SELECTIVETOTAL	0.00535203	0.00367073	4.74404e-05	2	0.00409151	0	0.0090184	0	0.000747258	0.00156086	0.00676311	0.00760345	0.00925998	0.00377165
total_sls	-0.00683127	0.00319795	4.13301e-05	1	-0.00209317	-0.00888537	-0.00942356	-0.00569298	-0.00723025	-0.00811777	-0.00436008	-0.00619521	-0.00948304	0
optimism		0	0	10	0	0	0	0	0	0	0	0	0	0
READ_SC		0	0	10	0	0	0	0	0	0	0	0	0	0
ESTEEM		0	0	10	0	0	0	0	0	0	0	0	0	0
schsupp		0	0	10	0	0	0	0	0	0	0	0	0	0
schl_work		0.0111664	0.000144314	8	0	-0.0331263	0	0	0	0	0	0	-0.0164508	0
Disadvantagedstatus		0	0	10	0	0	0	0	0	0	0	0	0	0
Mixed_School		0.00132273	1.70949e-05	9	0	0.00418283	0	0	0	0	0	0	0	0
HEMSCHOL	-0.0116135	0.00453446	5.86031e-05	1	0	-0.00556973	-0.0148707	-0.0146537	-0.011711	-0.0114797	-0.0133311	-0.00968215	-0.0110734	-0.0121497
HEMTEACHER	-0.0116995	0.00490024	6.33305e-05	0	-0.0212237	-0.0139501	-0.012122	-0.0117696	-0.0156235	-0.0141183	-0.00924327	-0.00816987	-0.00478199	-0.00599324
breakup	0.0918246	0.0255594	0.000330329	0	0.0553494	0.125107	0.0918041	0.0922221	0.131211	0.0952443	0.0979029	0.0786427	0.0991171	0.0516454
romanticp	0.204284	0.0260788	0.000337041	0	0.181082	0.185049	0.192891	0.199367	0.241572	0.16205	0.203025	0.228761	0.209283	0.239764
MSPSS_FR	0.00411617	0.00267368	3.45545e-05	2	0	0.00777551	0.00442716	0.00426104	0.00473511	0.00116846	0.00262337	0.00148175	0.00645695	0
HEMPEER		0	0	10	0	0	0	0	0	0	0	0	0	0
neighbour		0	0	10	0	0	0	0	0	0	0	0	0	0
Wherelive_binary	0.285431	0.0404927	0.000523326	0	0.255403	0.35424	0.271348	0.26583	0.272958	0.223995	0.284973	0.265736	0.318472	0.341361
racisma	0.35708	0.0744394	0.000962051	0	0.454951	0.440806	0.314728	0.345561	0.402361	0.289446	0.244465	0.445438	0.338336	0.294707
bullya		0.00266268	3.44123e-05	9	0	-0.00842012	0	0	0	0	0	0	0	0
gardai	0.810111	0.0471291	0.000609094	0	0.826995	0.851499	0.763283	0.786965	0.803944	0.900955	0.845035	0.744378	0.805514	0.772542
total_inform		0	0	10	0	0	0	0	0	0	0	0	0	0
good_adult		0	0	10	0	0	0	0	0	0	0	0	0	0
anyone_d	-0.133122	0.0526716	0.000680725	0	-0.0450598	-0.244917	-0.093307	-0.15368	-0.150615	-0.13824	-0.139404	-0.13133	-0.147622	-0.0870496
Smoking	0.101686	0.0045722	5.90909e-05	0	0.100968	0.107913	0.0978783	0.0990114	0.0990487	0.104575	0.0962097	0.0990496	0.10186	0.110342
Cannabis	1.38421	0.0346831	0.000448243	0	1.42757	1.44607	1.34967	1.36256	1.40488	1.34325	1.36973	1.40326	1.37812	1.35696

## Sheet: SCH
gender	-0.588505	0.0418988	0.000541498	0	-0.575938	-0.614719	-0.575794	-0.537002	-0.606408	-0.527744	-0.581362	-0.646222	-0.653677	-0.566186
schl_yr	0.254797	0.0116934	0.000151125	0	0.264411	0.257567	0.259631	0.235828	0.261203	0.233933	0.256983	0.262578	0.267569	0.248271
Ethnic_Binary		0.0295555	0.000381973	9	0	0	0	0	0	0	0.0934626	0	0	0
seen_mhp	0.11594	0.0306189	0.000395718	0	0.0973745	0.157779	0.123485	0.110126	0.0466504	0.105466	0.145348	0.127791	0.133748	0.111629
total_apss		0.000402262	5.19882e-06	9	0	0	0	0	0	0	0	0	0	0.00127207
depr_dass		0	0	10	0	0	0	0	0	0	0	0	0	0
anx_dass		0	0	10	0	0	0	0	0	0	0	0	0	0
stressdass		0	0	10	0	0	0	0	0	0	0	0	0	0
COPE_AVD		0.000603521	7.79988e-06	9	0	0	0	0	0	0	0	0	-0.0019085	0
COPE_PLN		0	0	10	0	0	0	0	0	0	0	0	0	0
COPE_SUP		0.00046678	6.03264e-06	8	0	0	0	0	0	0.000625378	0	0.00140835	0	0
angry	0.149782	0.0198342	0.000256336	0	0.16222	0.180927	0.123201	0.152189	0.150291	0.136794	0.170717	0.163978	0.126506	0.130994
bodydis		0	0	10	0	0	0	0	0	0	0	0	0	0
BAS_SELECTIVETOTAL	0.0128364	0.00264878	3.42327e-05	0	0.0164555	0.0116981	0.0103432	0.0162811	0.00827565	0.0134374	0.0118264	0.0139003	0.0111702	0.0149763
total_sls		0.00178836	2.31127e-05	3	0	-0.000248422	-0.00250961	-0.0016908	-0.00118793	-0.00476775	0	-0.000941979	-0.0043948	0
optimism		0	0	10	0	0	0	0	0	0	0	0	0	0
READ_SC		0	0	10	0	0	0	0	0	0	0	0	0	0
ESTEEM		4.58014e-05	5.91935e-07	9	0	0	0	0.000144837	0	0	0	0	0	0
mother_employedvsother		0	0	10	0	0	0	0	0	0	0	0	0	0
mother_stayathomevsother		0	0	10	0	0	0	0	0	0	0	0	0	0
father_emp_code		0.0104289	0.000134783	9	0	0	0.0329792	0	0	0	0	0	0	0
Mother_edu_code	0.0533948	0.00749097	9.6813e-05	0	0.0487766	0.0611294	0.0602183	0.0540132	0.03982	0.0471724	0.0635466	0.0587543	0.0513729	0.0491438
Father_edu_code		0.00627553	8.11046e-05	9	0	0	0	0	0	0	0	0	0.019845	0
no_child		0.00942345	0.000121788	7	0	0	-0.0213453	-0.0220996	0	-0.01332	0	0	0	0
Parent_MHP_Code	0.120406	0.0239094	0.000309003	0	0.0913826	0.162106	0.0974191	0.135374	0.11291	0.122399	0.122178	0.0989068	0.153866	0.107517
Intact_Family_Code	-0.0526045	0.0329347	0.000425647	1	0	-0.00316282	-0.024695	-0.0537016	-0.0596862	-0.0936394	-0.0868368	-0.0477552	-0.0756141	-0.0283498
MSPSS_FA		0	0	10	0	0	0	0	0	0	0	0	0	0
READ_FC	-0.0128455	0.00390757	5.05012e-05	0	-0.00844539	-0.0139652	-0.0147062	-0.0129211	-0.00859699	-0.00850023	-0.0123774	-0.0213321	-0.0148832	-0.0127274
enjoy	-0.151709	0.0245098	0.000316764	0	-0.1794	-0.134445	-0.146288	-0.175854	-0.152409	-0.130283	-0.132098	-0.113165	-0.185599	-0.167552
breakup	0.0898542	0.0232684	0.00030072	0	0.0772297	0.0642783	0.0623959	0.102554	0.0554376	0.120257	0.109976	0.10594	0.109066	0.0914072
romanticp	0.187526	0.0233197	0.000301382	0	0.192963	0.173878	0.221362	0.204104	0.166085	0.209449	0.190293	0.167867	0.202839	0.146419
MSPSS_FR		0.00139864	1.80759e-05	4	0	0	0.000476773	0.002528	0	0.00311333	0.00328254	0.00246276	0.000997771	0
HEMPEER		0	0	10	0	0	0	0	0	0	0	0	0	0
neighbour		0	0	10	0	0	0	0	0	0	0	0	0	0
Wherelive_binary	0.252532	0.0362572	0.000468586	0	0.259884	0.269213	0.259406	0.269319	0.230006	0.160584	0.286324	0.280927	0.265996	0.243661
racisma	0.298738	0.0529777	0.000684682	0	0.334985	0.244661	0.379089	0.297525	0.255054	0.256009	0.327043	0.375752	0.279608	0.237651
bullya		0.00640549	8.27843e-05	9	0	0	0	0	0	0	0	0	-0.0202559	0
gardai	0.790476	0.0286348	0.000370075	0	0.802325	0.849128	0.801534	0.817959	0.748036	0.778715	0.776195	0.776353	0.766551	0.787964
total_inform		0	0	10	0	0	0	0	0	0	0	0	0	0
good_adult		0	0	10	0	0	0	0	0	0	0	0	0	0
anyone_d	-0.0993384	0.0422646	0.000546226	0	-0.0188875	-0.106284	-0.111974	-0.0469758	-0.119036	-0.148978	-0.11577	-0.148716	-0.109048	-0.0677144
Smoking	0.097342	0.00553349	7.15146e-05	0	0.0941671	0.10599	0.092695	0.0938984	0.108938	0.0947071	0.0939233	0.0967392	0.0954398	0.0969224
Cannabis	1.30311	0.048565	0.000627652	0	1.27334	1.32253	1.34513	1.21882	1.37759	1.24201	1.31108	1.29379	1.34388	1.30294

## Sheet: PEER
gender	-0.635684	0.0733139	0.000947506	0	-0.692613	-0.69338	-0.712346	-0.548205	-0.761115	-0.583335	-0.575181	-0.625045	-0.568037	-0.597582
schl_yr	0.275689	0.0165691	0.000214138	0	0.271546	0.265515	0.30658	0.290792	0.298483	0.266266	0.267875	0.260073	0.2681	0.261658
Ethnic_Binary		0.00134287	1.73552e-05	8	0	0.0025894	0	0	0	0	0	0	0	0.00366571
seen_mhp	0.105405	0.0436759	0.000564465	0	0.155388	0.125844	0.101343	0.00481138	0.151351	0.0816652	0.131195	0.0793698	0.108101	0.114985
total_apss		0.00643891	8.32161e-05	7	0	0	0	0	0	0.00731109	0.0198158	0.00613766	0	0
depr_dass		0	0	10	0	0	0	0	0	0	0	0	0	0
anx_dass		0	0	10	0	0	0	0	0	0	0	0	0	0
stressdass		0	0	10	0	0	0	0	0	0	0	0	0	0
COPE_AVD		0.000616158	7.9632e-06	9	0	0	0	0	-0.00194846	0	0	0	0	0
COPE_PLN		0	0	10	0	0	0	0	0	0	0	0	0	0
COPE_SUP		0.00362171	4.68068e-05	6	0	0.00348044	0	0	0.0114223	0.00276157	0.000291993	0	0	0
angry	0.152612	0.0243141	0.000314235	0	0.182644	0.150319	0.191294	0.14896	0.15268	0.126679	0.145838	0.108408	0.167784	0.151516
bodydis		0	0	10	0	0	0	0	0	0	0	0	0	0
BAS_SELECTIVETOTAL	0.0056021	0.00405385	5.23917e-05	2	0.0031406	0.00566773	0	0.00845231	0.00112005	0.0101993	0.00895354	0.000224007	0	0.00705928
total_sls		0	0	10	0	0	0	0	0	0	0	0	0	0
optimism		0	0	10	0	0	0	0	0	0	0	0	0	0
READ_SC		0	0	10	0	0	0	0	0	0	0	0	0	0
ESTEEM		0.00144849	1.87202e-05	9	0	0	0	0	0	0.00458053	0	0	0	0
mother_employedvsother		0	0	10	0	0	0	0	0	0	0	0	0	0
mother_stayathomevsother		0	0	10	0	0	0	0	0	0	0	0	0	0
father_emp_code		0.0124689	0.000161148	9	0	0	0	0	0.0394302	0	0	0	0	0
Mother_edu_code	0.0604574	0.0169344	0.000218859	0	0.0686765	0.0513339	0.0511687	0.0411947	0.0617324	0.0714042	0.0991667	0.0567144	0.0420589	0.0611237
Father_edu_code		0	0	10	0	0	0	0	0	0	0	0	0	0
no_child		0.00279699	3.61482e-05	7	0	0	0	0	-0.00372948	-0.00590557	0	0	0	-0.00702769
Parent_MHP_Code	0.129689	0.0376455	0.000486529	0	0.130166	0.119774	0.0840838	0.192902	0.163056	0.116786	0.113723	0.135185	0.16985	0.0713576
Intact_Family_Code	-0.0691236	0.0371848	0.000480574	2	0	-0.0816767	-0.0295783	0	-0.110714	-0.07667	-0.0360421	-0.0784495	-0.0773003	-0.0625578
MSPSS_FA		0	0	10	0	0	0	0	0	0	0	0	0	0
READ_FC	-0.00899683	0.00540779	6.989e-05	0	-0.00787169	-0.0166004	-0.000350707	-0.00140202	-0.00702415	-0.0147944	-0.0124321	-0.0135086	-0.00800804	-0.00797615
enjoy	-0.16014	0.0274804	0.000355156	0	-0.148304	-0.116303	-0.218688	-0.153117	-0.175091	-0.151237	-0.160752	-0.155565	-0.139591	-0.182752
schsupp		0	0	10	0	0	0	0	0	0	0	0	0	0
schl_work		0	0	10	0	0	0	0	0	0	0	0	0	0
Disadvantagedstatus		0	0	10	0	0	0	0	0	0	0	0	0	0
Mixed_School		0.00235699	3.04616e-05	9	0	0	0	0	0	0.00745346	0	0	0	0
HEMSCHOL	-0.0100976	0.00473511	6.11964e-05	0	-0.0103118	-0.0162155	-0.0117635	-0.00127982	-0.00990751	-0.0105863	-0.00982755	-0.0159748	-0.0117949	-0.00331392
HEMTEACHER	-0.00982847	0.00326767	4.22313e-05	0	-0.0137825	-0.00859644	-0.00338071	-0.0110627	-0.0133264	-0.0121578	-0.0100329	-0.00780785	-0.00652806	-0.0116094
neighbour		0	0	10	0	0	0	0	0	0	0	0	0	0
Wherelive_binary	0.278157	0.035267	0.000455789	0	0.284422	0.249383	0.239566	0.24884	0.34051	0.330807	0.270062	0.254003	0.299875	0.264108
racisma	0.335249	0.0520926	0.000673242	0	0.340042	0.267966	0.419188	0.318398	0.391824	0.312486	0.295383	0.329896	0.278722	0.398582
bullya		0	0	10	0	0	0	0	0	0	0	0	0	0
gardai	0.812992	0.0443329	0.000572957	0	0.785129	0.798176	0.83813	0.793362	0.900197	0.7626	0.799737	0.789085	0.87692	0.786581
total_inform		0	0	10	0	0	0	0	0	0	0	0	0	0
good_adult		0	0	10	0	0	0	0	0	0	0	0	0	0
anyone_d	-0.101095	0.0426417	0.000551099	1	-0.146001	-0.0652323	-0.107295	0	-0.105359	-0.14559	-0.0812585	-0.0967848	-0.0635431	-0.0987882
Smoking	0.10308	0.00464547	6.00378e-05	0	0.106446	0.0971658	0.1093	0.106117	0.104828	0.0978963	0.0983266	0.109138	0.10118	0.100402
Cannabis	1.39534	0.044989	0.000581436	0	1.39061	1.36676	1.48083	1.37741	1.44784	1.4362	1.35467	1.37627	1.33904	1.38378

## Sheet: ENV
gender	-0.742903	0.0712699	0.000921089	0	-0.691892	-0.679547	-0.724444	-0.795745	-0.673767	-0.717755	-0.772699	-0.728259	-0.730827	-0.914091
schl_yr	0.239737	0.0176423	0.000228008	0	0.261028	0.223483	0.225328	0.244724	0.226827	0.246087	0.24761	0.245852	0.210463	0.265965
Ethnic_Binary	0.117546	0.0720904	0.000931693	1	0.179324	0.0479651	0.138309	0.0761739	0	0.040535	0.161193	0.224589	0.0547985	0.135029
seen_mhp	0.149572	0.0465015	0.000600983	0	0.257526	0.134801	0.162244	0.106029	0.12173	0.176021	0.173326	0.129066	0.140008	0.0949677
total_apss		0.0119628	0.000154607	7	0.0213971	0	0	0.0341907	0	0	0	0.00840799	0	0
depr_dass		0	0	10	0	0	0	0	0	0	0	0	0	0
anx_dass		6.44379e-05	8.32793e-07	9	0	0	0	0	0	0	0	0.000203771	0	0
stressdass		0	0	10	0	0	0	0	0	0	0	0	0	0
COPE_AVD		0	0	10	0	0	0	0	0	0	0	0	0	0
COPE_PLN		0	0	10	0	0	0	0	0	0	0	0	0	0
COPE_SUP		0	0	10	0	0	0	0	0	0	0	0	0	0
angry	0.162734	0.0112559	0.000145471	0	0.160944	0.174001	0.15887	0.188015	0.160923	0.161943	0.14671	0.155592	0.164125	0.15622
bodydis		0.00156288	2.01986e-05	9	0.00494225	0	0	0	0	0	0	0	0	0
BAS_SELECTIVETOTAL	0.0179736	0.00473275	6.11659e-05	0	0.0174081	0.015242	0.0199408	0.0195592	0.0174916	0.0227213	0.0170968	0.0255077	0.0171083	0.00765993
total_sls		0.00061305	7.92303e-06	9	0	0	0	0	0	0	0	-0.00193864	0	0
optimism		0	0	10	0	0	0	0	0	0	0	0	0	0
READ_SC		0	0	10	0	0	0	0	0	0	0	0	0	0
ESTEEM		0.00195008	2.52028e-05	9	0.00616671	0	0	0	0	0	0	0	0	0
mother_employedvsother		0	0	10	0	0	0	0	0	0	0	0	0	0
mother_stayathomevsother		0	0	10	0	0	0	0	0	0	0	0	0	0
father_emp_code		0	0	10	0	0	0	0	0	0	0	0	0	0
Mother_edu_code	0.0446451	0.0106816	0.000138049	0	0.0506394	0.0364682	0.0524567	0.053083	0.041374	0.0254934	0.0403982	0.0611561	0.0350723	0.05031
Father_edu_code		0.00498369	6.4409e-05	8	0	0	0	0	0.00839886	0	0	0.0143011	0	0
no_child		0.00808759	0.000104524	9	0	0	0	-0.0255752	0	0	0	0	0	0
Parent_MHP_Code	0.123385	0.0537257	0.000694348	0	0.0352907	0.0850633	0.129075	0.202143	0.196584	0.0841692	0.128205	0.0999938	0.0999536	0.173367
Intact_Family_Code	-0.119776	0.0232815	0.000300889	0	-0.131442	-0.0865922	-0.104585	-0.103057	-0.0881885	-0.142394	-0.146954	-0.134383	-0.114966	-0.145197
MSPSS_FA		0	0	10	0	0	0	0	0	0	0	0	0	0
READ_FC	-0.010102	0.00447979	5.78966e-05	1	-0.0153321	-0.0135788	-0.00452114	-0.0104987	-0.0102682	-0.00861518	-0.00630312	-0.0106987	-0.0111018	0
enjoy	-0.163812	0.0313895	0.000405676	0	-0.136293	-0.191573	-0.134853	-0.182903	-0.170201	-0.152234	-0.162003	-0.160628	-0.120089	-0.227347
schsupp		0	0	10	0	0	0	0	0	0	0	0	0	0
schl_work		0	0	10	0	0	0	0	0	0	0	0	0	0
Disadvantagedstatus		0	0	10	0	0	0	0	0	0	0	0	0	0
Mixed_School		0	0	10	0	0	0	0	0	0	0	0	0	0
HEMSCHOL	-0.00692125	0.00558135	7.21331e-05	1	-0.0113389	-0.00534222	-0.015112	-1.54534e-05	-0.00535871	-0.00217861	-0.000702829	-0.0120098	-0.0102328	0
HEMTEACHER	-0.0135426	0.00448329	5.79418e-05	0	-0.0149364	-0.0120707	-0.0105713	-0.014111	-0.0115575	-0.00930449	-0.0176215	-0.00679333	-0.0161598	-0.0223002
breakup	0.0897165	0.0196479	0.000253928	0	0.120254	0.116017	0.082877	0.108815	0.0588218	0.0768297	0.0868639	0.0752664	0.0915807	0.0798388
romanticp	0.205083	0.0340896	0.000440572	0	0.151454	0.179166	0.26124	0.232953	0.187459	0.227572	0.203971	0.223682	0.164674	0.218661
MSPSS_FR		0.00101155	1.30732e-05	9	0	0	0	0	0	0.0031988	0	0	0	0
HEMPEER		0	0	10	0	0	0	0	0	0	0	0	0	0
Smoking	0.109491	0.00504154	6.51566e-05	0	0.106608	0.104248	0.105076	0.113522	0.105625	0.112357	0.110084	0.108724	0.10777	0.120899
Cannabis	1.36407	0.0550083	0.000710924	0	1.41234	1.34708	1.30419	1.38333	1.36015	1.32716	1.376	1.31058	1.33227	1.48763

[truncated: 2 more sheets: POLY, UNIQUE CONTRIBUTION]
